# Supplementary material for: Natural variation in LONELY GUY-Like 1 regulates rice grain weight under warmer night conditions
Source: Plant Physiol. 2024 May 31;196(1):164–80. doi: 10.1093/plphys/kiae313 (PMC11376391; doi:10.1093/plphys/kiae313)
Supplement: kiae313_Supplementary_Data [file kiae313_supplementary_data.zip]

Archive with 11 entries (11 files):
- Supplementary Data_updated.pdf
- Table S1_GERMPLASM.xlsx
- TableS10_CRvsWT_2C_DEGsupNdown_lfc0.5padj0.1.xlsx
- TableS11_primers.xlsx
- TableS3_highLow.xlsx
- TableS4_GWA_Updated.xlsx
- TableS5_LD.xlsx
- TableS6_qSGW1Genes.xlsx
- TableS7_stat_individual_Transgenic events.xlsx
- TableS8_CR.OE.WT_72Genes.xlsx
- TableS9_OE.WT_up_CRnoChange_CvsN_lfc0.5padj0.1.xlsx
