# Supplementary material for: Natural variation in LONELY GUY-Like 1 regulates rice grain weight under warmer night conditions
Source: Plant Physiol. 2024 May 31;196(1):164–80. doi: 10.1093/plphys/kiae313 (PMC11376391; doi:10.1093/plphys/kiae313)
Supplement: kiae313_Supplementary_Data [file kiae313_supplementary_data.zip › Table S1_GERMPLASM.xlsx]

## Sheet: Sheet2
Table S1. List of rice diversity panel 1 (RDP1) accessions used in the study and type of allele present in each accession for 3 major HNT SNPs. Here, SGW: single grain weight; NA: not available.
Germplasm Information					Allelic information for lead 3 SNPs
GSOR ID	NSFTV ID	Accession.name	Country.of.origin	fastStructure.subpopulation.call	qSGW1	sSGW6.1	sSGW6.2
301265	NSFTV275	Sri Malaysia Dua	Malaysia	temperate-japonica	A	C	C
301333	NSFTV343	Victoria F.A.	Argentina	temperate-japonica	A	C	C
301053	NSFTV57	NSFTV57	Unknown	indica	C	C	C
301279	NSFTV289	Lusitano	Portugal	temperate-japonica	A	T	T
301283	NSFTV293	TOg 7178	Senegal	admixed-indica	C	C	C
301245	NSFTV255	Pai Hok Glutinous	Hong Kong	indica	C	C	C
301246	NSFTV256	Romanica	Hungary	temperate-japonica	A	C	C
301327	NSFTV337	Sabharaj	Bangladesh	indica	C	C	C
301243	NSFTV253	Guineandao	Guinea	admixed-japonica	C	C	C
301200	NSFTV209	Tchibanga	Gabon	indica	C	C	C
301170	NSFTV179	Bellardone	France	temperate-japonica	A	C	C
301320	NSFTV330	Khao Pahk Maw	Thailand	aus	C	C	C
301022	NSFTV24	Carolina Gold 12033	United States	tropical-japonica	C	C	C
301301	NSFTV311	56-122-23	Thailand	temperate-japonica	A	C	C
301343	NSFTV355	ASD 1	India	temperate-japonica	A	N	T
301339	NSFTV349	Chang Ch'Sang Hsu Tao	China	indica	C	C	C
301292	NSFTV302	WIR 3039	Tajikistan	temperate-japonica	A	C	C
301244	NSFTV254				NA	NA	NA
301280	NSFTV290	Amposta	Puerto Rico	temperate-japonica	A	C	C
301325	NSFTV335	Okshitmayin	Myanmar	admixed-japonica	A	C	C
301317	NSFTV327	Goria	Bangladesh	aus	C	C	C
301253	NSFTV263	Maratelli	Italy	temperate-japonica	A	T	T
301112	NSFTV120	OS6	Nigeria	tropical-japonica	A	C	C
301291	NSFTV301	Melanotrix	Tajikistan	temperate-japonica	A	C	C
301001	NSFTV1	Agostano	Italy	temperate-japonica	A	T	T
301046	NSFTV50				NA	NA	NA
301159	NSFTV168				NA	NA	NA
301058	NSFTV65	Honduras	Honduras	tropical-japonica	C	C	C
301268	NSFTV278	C1-6-5-3	Mexico	admixed	C	C	C
301248	NSFTV258	Tia Bura	Indonesia	tropical-japonica	C	C	C
301210	NSFTV219	Nucleoryza	Austria	temperate-japonica	A	C	C
301157	NSFTV166	Tsipala 421	Madagascar	admixed-indica	C	C	C
301051	NSFTV55	Gerdeh	Iran	admixed-japonica	A	C	T
301081	NSFTV89	NSFTV89	Unknown	tropical-japonica	A	C	C
301295	NSFTV305	Doble Carolina Rinaldo Barsani	Uruguay	admixed-japonica	A	T	T
301147	NSFTV156	Taichung Native 1	Taiwan	indica	C	C	C
301009	NSFTV9	Baber	India	temperate-japonica	A	C	C
301308	NSFTV318	DJ 24	Bangladesh	aus	C	C	C
301050	NSFTV54	Fortuna	United States	tropical-japonica	A	C	C
301363	NSFTV378	Kalubala Vee	Sri Lanka	aus	C	C	C
301370	NSFTV387	M-202	United States	admixed-japonica	A	C	C
301069	NSFTV76	Jaya	India	indica	C	C	C
301037	NSFTV39	NSFTV39	Unknown	aus	C	C	C
301109	NSFTV117	O-Luen-Cheung	Taiwan	indica	C	C	C
301266	NSFTV276	Kaukau	Mali	aus	C	C	C
301366	NSFTV381	325	Taiwan	tropical-japonica	A	C	C
301406	NSFTV620	Jasmine85	Philippines	indica	C	C	C
301278	NSFTV288	Italica Carolina	Poland	temperate-japonica	A	C	C
301255	NSFTV265	Vialone	Italy	admixed-japonica	N	N	T
301077	NSFTV85	Kasalath	India	aus	C	C	C
301223	NSFTV233	Sung Liao 2	China	temperate-japonica	A	C	C
301183	NSFTV192	Erythroceros Hokkaido	Poland	temperate-japonica	A	C	C
301302	NSFTV312				NA	NA	NA
301042	NSFTV45	Dom Sufid	Iran	aromatic	C	C	C
301216	NSFTV225	Biser 1	Bulgaria	temperate-japonica	A	T	T
301336	NSFTV346	Karkati 87	Bangladesh	aus	C	C	C
301287	NSFTV297	Bahia	Spain	temperate-japonica	A	C	C
301324	NSFTV334	Lomello	Italy	temperate-japonica	A	T	T
301367	NSFTV384	318	Turkey	tropical-japonica	C	C	C
301359	NSFTV372	Sufaid	Pakistan	aus	C	C	C
301130	NSFTV139	S4542A3-49B-2B12	United States	tropical-japonica	C	N	C
301371	NSFTV388	NSFTV388*	United States	admixed-japonica	A	C	C
301094	NSFTV102	Leung Pratew	Thailand	indica	C	C	C
301251	NSFTV261	Shim Balte	Iraq	aus	C	C	C
301249	NSFTV259	Sadri Tor Misri	Iran	admixed-indica	C	C	C
301055	NSFTV59	Gogo Lempuk	Indonesia	tropical-japonica	A	C	C
301358	NSFTV371	Santhi Sufaid	Pakistan	aus	C	C	C
301264	NSFTV274	Padi Pagalong	Malaysia	tropical-japonica	A	C	C
301364	NSFTV379	Wanica	Suriname	tropical-japonica	C	C	C
301031	NSFTV33	Chuan 4	Taiwan	aus	C	C	C
301196	NSFTV205	Rinaldo Bersani	Italy	temperate-japonica	A	T	T
301143	NSFTV152	T 1	India	aus	C	C	C
301116	NSFTV125	Pao-Tou-Hung	China	indica	C	C	C
301247	NSFTV257	Agusita	Hungary	temperate-japonica	A	C	C
301335	NSFTV345	DZ 193	Bangladesh	aus	C	C	C
301028	NSFTV30	Chiem Chanh	Vietnam	indica	N	C	C
301326	NSFTV336	Paung Malaung	Myanmar	aus	C	C	C
301204	NSFTV213	WC 3397	Jamaica	tropical-japonica	A	C	C
301144	NSFTV153	T26	India	aus	C	C	C
301123	NSFTV132	Rathuwee	Sri Lanka	indica	C	C	C
301410	NSFTV629	Panda	Italy	admixed-japonica	A	C	C
301368	NSFTV385	Nira	United States	indica	C	C	C
301012	NSFTV13	NSFTV13	Unknown	aus	C	C	C
301296	NSFTV306	WIR 3764	Uzbekistan	temperate-japonica	A	C	C
301294	NSFTV304	519	Uruguay	indica	C	C	C
301016	NSFTV18	BJ 1	India	aus	C	C	C
301098	NSFTV106	Ming Hui	China	indica	C	C	C
301237	NSFTV247	Desvauxii	Former Soviet Union	temperate-japonica	A	C	C
301193	NSFTV202	Pratao	Brazil	tropical-japonica	A	C	C
301331	NSFTV341	Shirkati	Afghanistan	aus	C	C	C
301303	NSFTV313	BR24	Bangladesh	indica	C	C	C
301125	NSFTV134	Romeo	Italy	temperate-japonica	A	C	C
301155	NSFTV164	Tondok	Indonesia	tropical-japonica	C	C	C
301225	NSFTV235	Sze Guen Zim	China	indica	C	C	C
301369	NSFTV386	Palmyra	United States	tropical-japonica	C	C	C
301035	NSFTV37	Cuba 65	Cuba	tropical-japonica	A	C	C
301285	NSFTV295	Bombilla	Spain	temperate-japonica	A	C	T
301310	NSFTV320	DM 43	Bangladesh	aus	C	C	C
301378	NSFTV395	OS 6 (WC 10296)	Zaire	tropical-japonica	C	C	C
301321	NSFTV331	Khao Tot Long 227	Thailand	aus	C	C	C
301089	NSFTV97				NA	NA	NA
301084	NSFTV92	Kinastano	Philippines	tropical-japonica	C	C	C
301329	NSFTV339	Yodanya	Myanmar	indica	C	C	C
301351	NSFTV364	Rikuto Norin 21	Japan	admixed-japonica	A	C	C
301341	NSFTV353	ARC 10376	India	aus	C	C	C
301027	NSFTV29	Chau	Vietnam	indica	C	C	C
301140	NSFTV149	Sinaguing	Philippines	tropical-japonica	A	C	C
301357	NSFTV370	Coarse	Pakistan	aus	C	C	C
301020	NSFTV22	Caawa/Fortuna 6-103-15	Taiwan	tropical-japonica	A	C	C
301276	NSFTV286	IITA 135	Nigeria	tropical-japonica	C	C	C
301231	NSFTV241	ECIA76-S89-1	Cuba	indica	C	C	C
301091	NSFTV99	LAC 23	Liberia	tropical-japonica	A	C	C
301254	NSFTV264	Baldo	Italy	admixed-japonica	A	T	T
301146	NSFTV155	Ta Mao Tsao	China	temperate-japonica	A	C	C
301099	NSFTV107	NSFTV107	Unknown	tropical-japonica	A	C	C
301347	NSFTV359	Surjamkuhi	India	aus	C	C	C
301105	NSFTV113	Norin 20	Japan	temperate-japonica	A	C	C
301045	NSFTV49	DV85	Bangladesh	aus	C	C	C
301148	NSFTV157	Tainan Iku 487	Taiwan	temperate-japonica	A	C	C
301175	NSFTV184	Bombon	Spain	temperate-japonica	A	C	T
301205	NSFTV214	WC 4419	Honduras	tropical-japonica	A	C	C
301184	NSFTV193	Fossa Av	Burkina Faso	tropical-japonica	A	C	C
301085	NSFTV93	NSFTV93	Unknown	aromatic	C	C	C
301362	NSFTV377	PR 304	Puerto Rico	tropical-japonica	C	C	C
301067	NSFTV74	IRGA 409	Brazil	indica	C	C	C
301004	NSFTV4	NSFTV4	Unknown	aus	C	N	C
301252	NSFTV262	Halwa Gose Red	Iraq	aus	C	C	C
301074	NSFTV81	Kalamkati	India	aus	C	C	C
301240	NSFTV250	Bulgare	France	temperate-japonica	A	C	C
301306	NSFTV316	DD 62	Bangladesh	aus	C	C	C
301269	NSFTV279	Kon Suito	Mongolia	admixed	M	C	C
301259	NSFTV269	Sundensis	Kazakhstan	indica	C	C	C
301338	NSFTV348	China 1039	China	indica	C	C	C
301289	NSFTV299	SML 242	Suriname	indica	C	C	C
301066	NSFTV73	IRAT 177	French Guiana	tropical-japonica	A	C	C
301305	NSFTV315	Dawebyan	Myanmar	indica	C	C	C
301273	NSFTV283	Chibica	Mozambique	temperate-japonica	A	C	C
301088	NSFTV96	KU115	Thailand	tropical-japonica	A	C	N
301122	NSFTV131	Phudugey	Bhutan	aus	C	C	C
301038	NSFTV40	Dam	Thailand	admixed-japonica	A	C	C
301208	NSFTV217	YRL-1	Australia	admixed-japonica	C	C	C
301100	NSFTV108	Moroberekan	Guinea	tropical-japonica	A	C	C
301197	NSFTV206	Rojofotsy 738	Madagascar	admixed-indica	C	C	C
301274	NSFTV284	IR-44595	Nepal	indica	C	C	C
301023	NSFTV25	Carolina Gold 12034	United States	tropical-japonica	C	C	C
301126	NSFTV135				NA	NA	NA
301043	NSFTV46	Dourado Agulha	Brazil	tropical-japonica	A	C	C
301019	NSFTV21	Byakkoku Y 5006 Seln	Australia	indica	C	C	C
301065	NSFTV72	IR 8	Philippines	indica	M	C	C
301215	NSFTV224	Karabaschak	Bulgaria	temperate-japonica	A	T	T
301138	NSFTV147	Sinampaga Selection	Philippines	tropical-japonica	A	C	C
301097	NSFTV105	Mehr	Iran	aus	C	C	C
301337	NSFTV347	Creole	Belize	tropical-japonica	C	C	C
301092	NSFTV100	Lacrosse	United States	admixed-japonica	A	C	C
301082	NSFTV90	Kiang-Chou-Chiu	Taiwan	indica	C	C	C
301346	NSFTV358	ARC 10086	India	tropical-japonica	A	C	C
301322	NSFTV332	KPF-16	Bangladesh	admixed-indica	C	C	C
301263	NSFTV273	Varyla	Madagascar	tropical-japonica	A	C	C
301379	NSFTV396	Cocodrie	United States	tropical-japonica	A	C	C
301119	NSFTV128	Pato De Gallinazo	Australia	admixed-japonica	A	C	C
301415	NSFTV634	Rondo (4484-1693)	China	indica	C	C	C
301271	NSFTV281	Patna	Morocco	admixed-japonica	A	T	Y
301015	NSFTV17	Binulawan	Philippines	indica	C	C	C
301293	NSFTV303	Kihogo	Tanzania	temperate-japonica	A	C	C
301108	NSFTV116	NSFTV116	Unknown	tropical-japonica	A	C	C
301003	NSFTV3	Ai-Chiao-Hong	China	indica	C	C	C
301052	NSFTV56	Geumobyeo	Republic of Korea	temperate-japonica	A	C	C
301192	NSFTV201	Pate Blanc Mn 1	Cote d'Ivoire	tropical-japonica	A	C	C
301297	NSFTV307	Uzbekskij 2	Uzbekistan	temperate-japonica	A	C	T
301071	NSFTV78	Jhona 349	India	aus	C	C	C
301165	NSFTV174	Azucena	Philippines	tropical-japonica	A	C	C
301106	NSFTV114	Nova	United States	admixed-japonica	A	C	C
301096	NSFTV104	Mansaku	Japan	temperate-japonica	A	C	C
301095	NSFTV103	Luk Takhar	Afghanistan	temperate-japonica	A	C	C
301344	NSFTV356	JC 117	India	indica	C	C	C
301202	NSFTV211	Tokyo Shino Mochi	Japan	admixed-japonica	A	C	C
301307	NSFTV317	DJ 123	Bangladesh	aus	C	C	C
301057	NSFTV61				NA	NA
301005	NSFTV5	NSFTV5	Unknown	aromatic	M	C	C
301006	NSFTV6	ARC 7229	India	aus	C	C	C
301013	NSFTV14				NA	NA
301025	NSFTV27	NSFTV27	Unknown	tropical-japonica	A	C	C
301049	NSFTV53	Firooz	Iran	aromatic	C	C	C
301054	NSFTV58	Ghati Kamma Nangarhar	Afghanistan	aus	M	C	C
301056	NSFTV60	Gotak Gatik	Indonesia	admixed-japonica	A	C	C
301063	NSFTV70	Iguape Cateto	Haiti	tropical-japonica	A	C	C
301093	NSFTV101	Lemont	United States	tropical-japonica	A	C	C
301102	NSFTV110	Mudgo	India	indica	C	C	C
301104	NSFTV112	N12	India	aromatic	C	C	N
301120	NSFTV129	Peh-Kuh	Taiwan	indica	C	C	C
301131	NSFTV140	Saturn	United States	tropical-japonica	A	C	C
301145	NSFTV154	Ta Hung Ku	China	temperate-japonica	A	C	C
301154	NSFTV163	Taducan	Philippines	indica	C	C	C
301156	NSFTV165	Trembese	Indonesia	tropical-japonica	A	C	C
301162	NSFTV171	ZHE 733	China	indica	C	C	C
301174	NSFTV183	Boa Vista	El Salvador	tropical-japonica	A	C	C
301189	NSFTV198	Leah	United States	tropical-japonica	A	C	C
301191	NSFTV200	P 737	Pakistan	aus	C	C	C
301195	NSFTV204	Razza 77	Italy	temperate-japonica	A	T	T
301198	NSFTV207	Sigadis	Indonesia	indica	C	C	C
301206	NSFTV215	WC 4443	Bolivia	tropical-japonica	A	C	C
301214	NSFTV223	Priano Guaira	Brazil	tropical-japonica	C	C	C
301241	NSFTV251	H256-76-1-1-1	Argentina	tropical-japonica	C	C	C
301260	NSFTV270	Osogovka	Macedonia	temperate-japonica	A	T	T
301261	NSFTV271	M. Blatec	Macedonia	temperate-japonica	A	T	T
301270	NSFTV280	Saku	Mongolia	tropical-japonica	A	C	C
301282	NSFTV292	Stegaru 65	Romania	temperate-japonica	A	C	C
301299	NSFTV309	Manzano	Zaire	tropical-japonica	C	C	C
301300	NSFTV310	R 101	Zaire	tropical-japonica	A	C	C
301312	NSFTV322	DM 59	Bangladesh	aus	C	C	C
301313	NSFTV323	DNJ 140	Bangladesh	aus	C	C	C
301318	NSFTV328	Jamir	Bangladesh	aus	C	C	C
301319	NSFTV329	Kachilon	Bangladesh	aus	C	C	C
301323	NSFTV333	Leuang Hawn	Thailand	temperate-japonica	A	C	C
301332	NSFTV342	Cenit	Argentina	tropical-japonica	C	C	C
301348	NSFTV360	PTB 30	India	aus	C	C	C
301352	NSFTV365	Shirogane	Japan	temperate-japonica	A	C	C
301356	NSFTV369	Sathi	Pakistan	aus	C	C	C
301405	NSFTV619	Rosemont	United States	tropical-japonica	A	C	C
301407	NSFTV623				NA	NA
301414	NSFTV633	Jing 185-7	China	indica	C	C	C
