# Supplementary material for: Natural variation in LONELY GUY-Like 1 regulates rice grain weight under warmer night conditions
Source: Plant Physiol. 2024 May 31;196(1):164–80. doi: 10.1093/plphys/kiae313 (PMC11376391; doi:10.1093/plphys/kiae313)
Supplement: kiae313_Supplementary_Data [file kiae313_supplementary_data.zip › TableS10_CRvsWT_2C_DEGsupNdown_lfc0.5padj0.1.xlsx]

## Sheet: Sheet1
Table S10. Gene Ontology (GO) terms for genes that are differentially expressed between wildtype (WT) and knockout (KO) under control. GO term analysis was performed using PlantRegMap.
GO.ID	Term	Annotated	Count	Expected	p-value	q-value	Aspect	Genes	Origin input
GO:0009628	response to abiotic stimulus	1243	22	6.31	2.1e-07	0.00108	P	LOC_Os01g28500, LOC_Os01g53220, LOC_Os01g62810, LOC_Os01g64960, LOC_Os02g10780, LOC_Os02g39360, LOC_Os02g39710, LOC_Os02g49680, LOC_Os02g50960, LOC_Os03g08580, LOC_Os03g19560, LOC_Os03g45250, LOC_Os06g19444, LOC_Os06g44450, LOC_Os06g51260, LOC_Os07g10840, LOC_Os07g34570, LOC_Os07g48830, LOC_Os08g06110, LOC_Os10g38140, LOC_Os11g34460, LOC_Os12g01140	LOC_OS01G28500, LOC_OS01G53220, LOC_OS01G62810, LOC_OS01G64960, LOC_OS02G10780, LOC_OS02G39360, LOC_OS02G39710, LOC_OS02G49680, LOC_OS02G50960, LOC_OS03G08580, LOC_OS03G19560, LOC_OS03G45250, LOC_OS06G19444, LOC_OS06G44450, LOC_OS06G51260, LOC_OS07G10840, LOC_OS07G34570, LOC_OS07G48830, LOC_OS08G06110, LOC_OS10G38140, LOC_OS11G34460, LOC_OS12G01140
GO:0007623	circadian rhythm	70	6	0.36	1.5e-06	0.00275	P	LOC_Os01g74020, LOC_Os06g19444, LOC_Os06g51260, LOC_Os08g06110, LOC_Os11g34460, LOC_Os12g01140	LOC_OS01G74020, LOC_OS06G19444, LOC_OS06G51260, LOC_OS08G06110, LOC_OS11G34460, LOC_OS12G01140
GO:0048511	rhythmic process	71	6	0.36	1.6e-06	0.00275	P	LOC_Os01g74020, LOC_Os06g19444, LOC_Os06g51260, LOC_Os08g06110, LOC_Os11g34460, LOC_Os12g01140	LOC_OS01G74020, LOC_OS06G19444, LOC_OS06G51260, LOC_OS08G06110, LOC_OS11G34460, LOC_OS12G01140
GO:0009416	response to light stimulus	419	11	2.13	9.2e-06	0.0119	P	LOC_Os01g64960, LOC_Os02g39360, LOC_Os02g39710, LOC_Os02g49680, LOC_Os03g19560, LOC_Os06g19444, LOC_Os06g44450, LOC_Os08g06110, LOC_Os10g38140, LOC_Os11g34460, LOC_Os12g01140	LOC_OS01G64960, LOC_OS02G39360, LOC_OS02G39710, LOC_OS02G49680, LOC_OS03G19560, LOC_OS06G19444, LOC_OS06G44450, LOC_OS08G06110, LOC_OS10G38140, LOC_OS11G34460, LOC_OS12G01140
GO:0009314	response to radiation	445	11	2.26	1.6e-05	0.0165	P	LOC_Os01g64960, LOC_Os02g39360, LOC_Os02g39710, LOC_Os02g49680, LOC_Os03g19560, LOC_Os06g19444, LOC_Os06g44450, LOC_Os08g06110, LOC_Os10g38140, LOC_Os11g34460, LOC_Os12g01140	LOC_OS01G64960, LOC_OS02G39360, LOC_OS02G39710, LOC_OS02G49680, LOC_OS03G19560, LOC_OS06G19444, LOC_OS06G44450, LOC_OS08G06110, LOC_OS10G38140, LOC_OS11G34460, LOC_OS12G01140
GO:0010266	response to vitamin B1	3	2	0.02	7.6e-05	0.0653	P	LOC_Os01g28500, LOC_Os03g47610	LOC_OS01G28500, LOC_OS03G47610
GO:0009791	post-embryonic development	868	14	4.41	0.00012	0.0884	P	LOC_Os02g39360, LOC_Os02g39710, LOC_Os02g49680, LOC_Os02g50960, LOC_Os03g11614, LOC_Os04g42120, LOC_Os05g05600, LOC_Os06g19444, LOC_Os06g44450, LOC_Os06g51260, LOC_Os08g06110, LOC_Os10g38140, LOC_Os11g31190, LOC_Os11g34460	LOC_OS02G39360, LOC_OS02G39710, LOC_OS02G49680, LOC_OS02G50960, LOC_OS03G11614, LOC_OS04G42120, LOC_OS05G05600, LOC_OS06G19444, LOC_OS06G44450, LOC_OS06G51260, LOC_OS08G06110, LOC_OS10G38140, LOC_OS11G31190, LOC_OS11G34460
GO:0009110	vitamin biosynthetic process	58	4	0.29	0.00022	0.127	P	LOC_Os02g51080, LOC_Os03g47610, LOC_Os05g18780, LOC_Os07g34570	LOC_OS02G51080, LOC_OS03G47610, LOC_OS05G18780, LOC_OS07G34570
GO:0009228	thiamine biosynthetic process	5	2	0.03	0.00025	0.127	P	LOC_Os03g47610, LOC_Os07g34570	LOC_OS03G47610, LOC_OS07G34570
GO:0042724	thiamine-containing compound biosynthetic process	5	2	0.03	0.00025	0.127	P	LOC_Os03g47610, LOC_Os07g34570	LOC_OS03G47610, LOC_OS07G34570
GO:0022414	reproductive process	938	14	4.76	0.00027	0.127	P	LOC_Os01g40499, LOC_Os02g39710, LOC_Os02g50960, LOC_Os03g11614, LOC_Os04g42120, LOC_Os05g05600, LOC_Os05g14750, LOC_Os05g42210, LOC_Os06g19444, LOC_Os06g44450, LOC_Os06g51260, LOC_Os08g06110, LOC_Os11g31190, LOC_Os11g34460	LOC_OS01G40499, LOC_OS02G39710, LOC_OS02G50960, LOC_OS03G11614, LOC_OS04G42120, LOC_OS05G05600, LOC_OS05G14750, LOC_OS05G42210, LOC_OS06G19444, LOC_OS06G44450, LOC_OS06G51260, LOC_OS08G06110, LOC_OS11G31190, LOC_OS11G34460
GO:0006766	vitamin metabolic process	65	4	0.33	0.00033	0.134	P	LOC_Os02g51080, LOC_Os03g47610, LOC_Os05g18780, LOC_Os07g34570	LOC_OS02G51080, LOC_OS03G47610, LOC_OS05G18780, LOC_OS07G34570
GO:0050896	response to stimulus	3960	35	20.1	0.00037	0.134	P	LOC_Os01g28500, LOC_Os01g53220, LOC_Os01g62810, LOC_Os01g64960, LOC_Os02g10780, LOC_Os02g39360, LOC_Os02g39710, LOC_Os02g41904, LOC_Os02g49680, LOC_Os02g50960, LOC_Os02g53400, LOC_Os03g08330, LOC_Os03g08580, LOC_Os03g19560, LOC_Os03g30470, LOC_Os03g45250, LOC_Os03g47610, LOC_Os04g42120, LOC_Os05g05600, LOC_Os05g14750, LOC_Os05g42210, LOC_Os06g07040, LOC_Os06g09230, LOC_Os06g19444, LOC_Os06g44450,…	LOC_OS01G28500, LOC_OS01G53220, LOC_OS01G62810, LOC_OS01G64960, LOC_OS02G10780, LOC_OS02G39360, LOC_OS02G39710, LOC_OS02G41904, LOC_OS02G49680, LOC_OS02G50960, LOC_OS02G53400, LOC_OS03G08330, LOC_OS03G08580, LOC_OS03G19560, LOC_OS03G30470, LOC_OS03G45250, LOC_OS03G47610, LOC_OS04G42120, LOC_OS05G05600, LOC_OS05G14750, LOC_OS05G42210, LOC_OS06G07040, LOC_OS06G09230, LOC_OS06G19444, LOC_OS06G44450,…
GO:0033273	response to vitamin	6	2	0.03	0.00038	0.134	P	LOC_Os01g28500, LOC_Os03g47610	LOC_OS01G28500, LOC_OS03G47610
GO:0080167	response to karrikin	70	4	0.36	0.00044	0.134	P	LOC_Os01g64960, LOC_Os03g08580, LOC_Os07g10840, LOC_Os10g38140	LOC_OS01G64960, LOC_OS03G08580, LOC_OS07G10840, LOC_OS10G38140
GO:0009704	de-etiolation	7	2	0.04	0.00053	0.134	P	LOC_Os02g49680, LOC_Os10g38140	LOC_OS02G49680, LOC_OS10G38140
GO:0006790	sulfur compound metabolic process	277	7	1.41	0.00053	0.134	P	LOC_Os02g53400, LOC_Os03g47610, LOC_Os06g36880, LOC_Os07g32570, LOC_Os07g34570, LOC_Os10g38140, LOC_Os11g17954	LOC_OS02G53400, LOC_OS03G47610, LOC_OS06G36880, LOC_OS07G32570, LOC_OS07G34570, LOC_OS10G38140, LOC_OS11G17954
GO:0003006	developmental process involved in reproduction	771	12	3.91	0.00053	0.134	P	LOC_Os02g39710, LOC_Os02g50960, LOC_Os03g11614, LOC_Os04g42120, LOC_Os05g05600, LOC_Os05g14750, LOC_Os06g19444, LOC_Os06g44450, LOC_Os06g51260, LOC_Os08g06110, LOC_Os11g31190, LOC_Os11g34460	LOC_OS02G39710, LOC_OS02G50960, LOC_OS03G11614, LOC_OS04G42120, LOC_OS05G05600, LOC_OS05G14750, LOC_OS06G19444, LOC_OS06G44450, LOC_OS06G51260, LOC_OS08G06110, LOC_OS11G31190, LOC_OS11G34460
GO:0032501	multicellular organismal process	1646	19	8.36	0.00056	0.134	P	LOC_Os01g40480, LOC_Os01g40499, LOC_Os02g39360, LOC_Os02g39710, LOC_Os02g49680, LOC_Os02g50960, LOC_Os03g11614, LOC_Os04g42120, LOC_Os05g05600, LOC_Os05g14750, LOC_Os05g42210, LOC_Os06g19444, LOC_Os06g44450, LOC_Os06g51260, LOC_Os08g06110, LOC_Os10g14180, LOC_Os10g38140, LOC_Os11g31190, LOC_Os11g34460	LOC_OS01G40480, LOC_OS01G40499, LOC_OS02G39360, LOC_OS02G39710, LOC_OS02G49680, LOC_OS02G50960, LOC_OS03G11614, LOC_OS04G42120, LOC_OS05G05600, LOC_OS05G14750, LOC_OS05G42210, LOC_OS06G19444, LOC_OS06G44450, LOC_OS06G51260, LOC_OS08G06110, LOC_OS10G14180, LOC_OS10G38140, LOC_OS11G31190, LOC_OS11G34460
GO:0009908	flower development	280	7	1.42	0.00057	0.134	P	LOC_Os02g39710, LOC_Os02g50960, LOC_Os03g11614, LOC_Os04g42120, LOC_Os06g44450, LOC_Os06g51260, LOC_Os11g34460	LOC_OS02G39710, LOC_OS02G50960, LOC_OS03G11614, LOC_OS04G42120, LOC_OS06G44450, LOC_OS06G51260, LOC_OS11G34460
GO:0048608	reproductive structure development	673	11	3.42	0.00061	0.134	P	LOC_Os02g39710, LOC_Os02g50960, LOC_Os03g11614, LOC_Os04g42120, LOC_Os05g05600, LOC_Os06g19444, LOC_Os06g44450, LOC_Os06g51260, LOC_Os08g06110, LOC_Os11g31190, LOC_Os11g34460	LOC_OS02G39710, LOC_OS02G50960, LOC_OS03G11614, LOC_OS04G42120, LOC_OS05G05600, LOC_OS06G19444, LOC_OS06G44450, LOC_OS06G51260, LOC_OS08G06110, LOC_OS11G31190, LOC_OS11G34460
GO:0061458	reproductive system development	673	11	3.42	0.00061	0.134	P	LOC_Os02g39710, LOC_Os02g50960, LOC_Os03g11614, LOC_Os04g42120, LOC_Os05g05600, LOC_Os06g19444, LOC_Os06g44450, LOC_Os06g51260, LOC_Os08g06110, LOC_Os11g31190, LOC_Os11g34460	LOC_OS02G39710, LOC_OS02G50960, LOC_OS03G11614, LOC_OS04G42120, LOC_OS05G05600, LOC_OS06G19444, LOC_OS06G44450, LOC_OS06G51260, LOC_OS08G06110, LOC_OS11G31190, LOC_OS11G34460
GO:0048580	regulation of post-embryonic development	205	6	1.04	0.00063	0.134	P	LOC_Os02g39360, LOC_Os02g39710, LOC_Os06g19444, LOC_Os06g44450, LOC_Os06g51260, LOC_Os11g34460	LOC_OS02G39360, LOC_OS02G39710, LOC_OS06G19444, LOC_OS06G44450, LOC_OS06G51260, LOC_OS11G34460
GO:0090567	reproductive shoot system development	289	7	1.47	0.00068	0.134	P	LOC_Os02g39710, LOC_Os02g50960, LOC_Os03g11614, LOC_Os04g42120, LOC_Os06g44450, LOC_Os06g51260, LOC_Os11g34460	LOC_OS02G39710, LOC_OS02G50960, LOC_OS03G11614, LOC_OS04G42120, LOC_OS06G44450, LOC_OS06G51260, LOC_OS11G34460
GO:0006772	thiamine metabolic process	8	2	0.04	0.0007	0.134	P	LOC_Os03g47610, LOC_Os07g34570	LOC_OS03G47610, LOC_OS07G34570
GO:0007584	response to nutrient	8	2	0.04	0.0007	0.134	P	LOC_Os01g28500, LOC_Os03g47610	LOC_OS01G28500, LOC_OS03G47610
GO:0042723	thiamine-containing compound metabolic process	8	2	0.04	0.0007	0.134	P	LOC_Os03g47610, LOC_Os07g34570	LOC_OS03G47610, LOC_OS07G34570
GO:0009409	response to cold	225	6	1.14	0.00101	0.185	P	LOC_Os01g62810, LOC_Os02g10780, LOC_Os03g08580, LOC_Os07g34570, LOC_Os07g48830, LOC_Os08g06110	LOC_OS01G62810, LOC_OS02G10780, LOC_OS03G08580, LOC_OS07G34570, LOC_OS07G48830, LOC_OS08G06110
GO:2000241	regulation of reproductive process	151	5	0.77	0.00104	0.185	P	LOC_Os02g39710, LOC_Os06g19444, LOC_Os06g44450, LOC_Os06g51260, LOC_Os11g34460	LOC_OS02G39710, LOC_OS06G19444, LOC_OS06G44450, LOC_OS06G51260, LOC_OS11G34460
GO:0009909	regulation of flower development	97	4	0.49	0.00151	0.26	P	LOC_Os02g39710, LOC_Os06g44450, LOC_Os06g51260, LOC_Os11g34460	LOC_OS02G39710, LOC_OS06G44450, LOC_OS06G51260, LOC_OS11G34460
GO:0044272	sulfur compound biosynthetic process	98	4	0.5	0.00157	0.261	P	LOC_Os03g47610, LOC_Os06g36880, LOC_Os07g32570, LOC_Os07g34570	LOC_OS03G47610, LOC_OS06G36880, LOC_OS07G32570, LOC_OS07G34570
GO:0032502	developmental process	1688	18	8.57	0.00197	0.308	P	LOC_Os01g40480, LOC_Os02g39360, LOC_Os02g39710, LOC_Os02g49680, LOC_Os02g50960, LOC_Os03g11614, LOC_Os03g13110, LOC_Os04g42120, LOC_Os05g05600, LOC_Os05g14750, LOC_Os06g19444, LOC_Os06g44450, LOC_Os06g51260, LOC_Os08g06110, LOC_Os10g14180, LOC_Os10g38140, LOC_Os11g31190, LOC_Os11g34460	LOC_OS01G40480, LOC_OS02G39360, LOC_OS02G39710, LOC_OS02G49680, LOC_OS02G50960, LOC_OS03G11614, LOC_OS03G13110, LOC_OS04G42120, LOC_OS05G05600, LOC_OS05G14750, LOC_OS06G19444, LOC_OS06G44450, LOC_OS06G51260, LOC_OS08G06110, LOC_OS10G14180, LOC_OS10G38140, LOC_OS11G31190, LOC_OS11G34460
GO:0042364	water-soluble vitamin biosynthetic process	49	3	0.25	0.00197	0.308	P	LOC_Os03g47610, LOC_Os05g18780, LOC_Os07g34570	LOC_OS03G47610, LOC_OS05G18780, LOC_OS07G34570
GO:0048731	system development	1042	13	5.29	0.00234	0.351	P	LOC_Os01g40480, LOC_Os02g39710, LOC_Os02g50960, LOC_Os03g11614, LOC_Os04g42120, LOC_Os05g05600, LOC_Os06g19444, LOC_Os06g44450, LOC_Os06g51260, LOC_Os08g06110, LOC_Os10g38140, LOC_Os11g31190, LOC_Os11g34460	LOC_OS01G40480, LOC_OS02G39710, LOC_OS02G50960, LOC_OS03G11614, LOC_OS04G42120, LOC_OS05G05600, LOC_OS06G19444, LOC_OS06G44450, LOC_OS06G51260, LOC_OS08G06110, LOC_OS10G38140, LOC_OS11G31190, LOC_OS11G34460
GO:0007275	multicellular organismal development	1440	16	7.31	0.00238	0.351	P	LOC_Os01g40480, LOC_Os02g39360, LOC_Os02g39710, LOC_Os02g49680, LOC_Os02g50960, LOC_Os03g11614, LOC_Os04g42120, LOC_Os05g05600, LOC_Os06g19444, LOC_Os06g44450, LOC_Os06g51260, LOC_Os08g06110, LOC_Os10g14180, LOC_Os10g38140, LOC_Os11g31190, LOC_Os11g34460	LOC_OS01G40480, LOC_OS02G39360, LOC_OS02G39710, LOC_OS02G49680, LOC_OS02G50960, LOC_OS03G11614, LOC_OS04G42120, LOC_OS05G05600, LOC_OS06G19444, LOC_OS06G44450, LOC_OS06G51260, LOC_OS08G06110, LOC_OS10G14180, LOC_OS10G38140, LOC_OS11G31190, LOC_OS11G34460
GO:0009640	photomorphogenesis	53	3	0.27	0.00247	0.354	P	LOC_Os02g39360, LOC_Os02g49680, LOC_Os10g38140	LOC_OS02G39360, LOC_OS02G49680, LOC_OS10G38140
GO:0009639	response to red or far red light	112	4	0.57	0.00255	0.354	P	LOC_Os02g39360, LOC_Os02g49680, LOC_Os03g19560, LOC_Os10g38140	LOC_OS02G39360, LOC_OS02G49680, LOC_OS03G19560, LOC_OS10G38140
GO:0006767	water-soluble vitamin metabolic process	56	3	0.28	0.0029	0.354	P	LOC_Os03g47610, LOC_Os05g18780, LOC_Os07g34570	LOC_OS03G47610, LOC_OS05G18780, LOC_OS07G34570
GO:0048367	shoot system development	480	8	2.44	0.00309	0.354	P	LOC_Os02g39710, LOC_Os02g50960, LOC_Os03g11614, LOC_Os04g42120, LOC_Os05g05600, LOC_Os06g44450, LOC_Os06g51260, LOC_Os11g34460	LOC_OS02G39710, LOC_OS02G50960, LOC_OS03G11614, LOC_OS04G42120, LOC_OS05G05600, LOC_OS06G44450, LOC_OS06G51260, LOC_OS11G34460
GO:0044707	single-multicellular organism process	1483	16	7.53	0.00319	0.354	P	LOC_Os01g40480, LOC_Os02g39360, LOC_Os02g39710, LOC_Os02g49680, LOC_Os02g50960, LOC_Os03g11614, LOC_Os04g42120, LOC_Os05g05600, LOC_Os06g19444, LOC_Os06g44450, LOC_Os06g51260, LOC_Os08g06110, LOC_Os10g14180, LOC_Os10g38140, LOC_Os11g31190, LOC_Os11g34460	LOC_OS01G40480, LOC_OS02G39360, LOC_OS02G39710, LOC_OS02G49680, LOC_OS02G50960, LOC_OS03G11614, LOC_OS04G42120, LOC_OS05G05600, LOC_OS06G19444, LOC_OS06G44450, LOC_OS06G51260, LOC_OS08G06110, LOC_OS10G14180, LOC_OS10G38140, LOC_OS11G31190, LOC_OS11G34460
GO:0044767	single-organism developmental process	1645	17	8.35	0.00367	0.354	P	LOC_Os01g40480, LOC_Os02g39360, LOC_Os02g39710, LOC_Os02g49680, LOC_Os02g50960, LOC_Os03g11614, LOC_Os04g42120, LOC_Os05g05600, LOC_Os05g14750, LOC_Os06g19444, LOC_Os06g44450, LOC_Os06g51260, LOC_Os08g06110, LOC_Os10g14180, LOC_Os10g38140, LOC_Os11g31190, LOC_Os11g34460	LOC_OS01G40480, LOC_OS02G39360, LOC_OS02G39710, LOC_OS02G49680, LOC_OS02G50960, LOC_OS03G11614, LOC_OS04G42120, LOC_OS05G05600, LOC_OS05G14750, LOC_OS06G19444, LOC_OS06G44450, LOC_OS06G51260, LOC_OS08G06110, LOC_OS10G14180, LOC_OS10G38140, LOC_OS11G31190, LOC_OS11G34460
GO:0019438	aromatic compound biosynthetic process	2390	22	12.13	0.00383	0.354	P	LOC_Os01g15900, LOC_Os01g40860, LOC_Os01g53220, LOC_Os01g62810, LOC_Os01g74020, LOC_Os02g15350, LOC_Os02g39360, LOC_Os02g51080, LOC_Os03g08330, LOC_Os03g11614, LOC_Os03g27080, LOC_Os03g47610, LOC_Os04g58200, LOC_Os05g18780, LOC_Os06g07040, LOC_Os06g51260, LOC_Os07g34570, LOC_Os07g44820, LOC_Os07g48570, LOC_Os08g06110, LOC_Os10g12140, LOC_Os11g34460	LOC_OS01G15900, LOC_OS01G40860, LOC_OS01G53220, LOC_OS01G62810, LOC_OS01G74020, LOC_OS02G15350, LOC_OS02G39360, LOC_OS02G51080, LOC_OS03G08330, LOC_OS03G11614, LOC_OS03G27080, LOC_OS03G47610, LOC_OS04G58200, LOC_OS05G18780, LOC_OS06G07040, LOC_OS06G51260, LOC_OS07G34570, LOC_OS07G44820, LOC_OS07G48570, LOC_OS08G06110, LOC_OS10G12140, LOC_OS11G34460
GO:0048831	regulation of shoot system development	127	4	0.64	0.00401	0.354	P	LOC_Os02g39710, LOC_Os06g44450, LOC_Os06g51260, LOC_Os11g34460	LOC_OS02G39710, LOC_OS06G44450, LOC_OS06G51260, LOC_OS11G34460
GO:0006950	response to stress	2249	21	11.42	0.00405	0.354	P	LOC_Os01g28500, LOC_Os01g53220, LOC_Os01g62810, LOC_Os02g10780, LOC_Os02g41904, LOC_Os02g53400, LOC_Os03g08330, LOC_Os03g08580, LOC_Os03g30470, LOC_Os03g45250, LOC_Os04g42120, LOC_Os05g05600, LOC_Os05g42210, LOC_Os06g09230, LOC_Os06g51260, LOC_Os07g10840, LOC_Os07g34570, LOC_Os07g48830, LOC_Os08g06110, LOC_Os10g38140, LOC_Os11g06720	LOC_OS01G28500, LOC_OS01G53220, LOC_OS01G62810, LOC_OS02G10780, LOC_OS02G41904, LOC_OS02G53400, LOC_OS03G08330, LOC_OS03G08580, LOC_OS03G30470, LOC_OS03G45250, LOC_OS04G42120, LOC_OS05G05600, LOC_OS05G42210, LOC_OS06G09230, LOC_OS06G51260, LOC_OS07G10840, LOC_OS07G34570, LOC_OS07G48830, LOC_OS08G06110, LOC_OS10G38140, LOC_OS11G06720
GO:2000026	regulation of multicellular organismal development	302	6	1.53	0.00442	0.354	P	LOC_Os02g39360, LOC_Os02g39710, LOC_Os06g19444, LOC_Os06g44450, LOC_Os06g51260, LOC_Os11g34460	LOC_OS02G39360, LOC_OS02G39710, LOC_OS06G19444, LOC_OS06G44450, LOC_OS06G51260, LOC_OS11G34460
GO:0048856	anatomical structure development	1400	15	7.11	0.00461	0.354	P	LOC_Os01g40480, LOC_Os02g39710, LOC_Os02g50960, LOC_Os03g11614, LOC_Os04g42120, LOC_Os05g05600, LOC_Os05g14750, LOC_Os06g19444, LOC_Os06g44450, LOC_Os06g51260, LOC_Os08g06110, LOC_Os10g14180, LOC_Os10g38140, LOC_Os11g31190, LOC_Os11g34460	LOC_OS01G40480, LOC_OS02G39710, LOC_OS02G50960, LOC_OS03G11614, LOC_OS04G42120, LOC_OS05G05600, LOC_OS05G14750, LOC_OS06G19444, LOC_OS06G44450, LOC_OS06G51260, LOC_OS08G06110, LOC_OS10G14180, LOC_OS10G38140, LOC_OS11G31190, LOC_OS11G34460
GO:0048574	long-day photoperiodism, flowering	22	2	0.11	0.00552	0.375	P	LOC_Os06g19444, LOC_Os08g06110	LOC_OS06G19444, LOC_OS08G06110
GO:0070417	cellular response to cold	22	2	0.11	0.00552	0.375	P	LOC_Os01g62810, LOC_Os02g10780	LOC_OS01G62810, LOC_OS02G10780
GO:1901362	organic cyclic compound biosynthetic process	2474	22	12.56	0.00579	0.388	P	LOC_Os01g15900, LOC_Os01g40860, LOC_Os01g53220, LOC_Os01g62810, LOC_Os01g74020, LOC_Os02g15350, LOC_Os02g39360, LOC_Os02g51080, LOC_Os03g08330, LOC_Os03g11614, LOC_Os03g27080, LOC_Os03g47610, LOC_Os04g58200, LOC_Os05g18780, LOC_Os06g07040, LOC_Os06g51260, LOC_Os07g34570, LOC_Os07g44820, LOC_Os07g48570, LOC_Os08g06110, LOC_Os10g12140, LOC_Os11g34460	LOC_OS01G15900, LOC_OS01G40860, LOC_OS01G53220, LOC_OS01G62810, LOC_OS01G74020, LOC_OS02G15350, LOC_OS02G39360, LOC_OS02G51080, LOC_OS03G08330, LOC_OS03G11614, LOC_OS03G27080, LOC_OS03G47610, LOC_OS04G58200, LOC_OS05G18780, LOC_OS06G07040, LOC_OS06G51260, LOC_OS07G34570, LOC_OS07G44820, LOC_OS07G48570, LOC_OS08G06110, LOC_OS10G12140, LOC_OS11G34460
GO:0010243	response to organonitrogen compound	72	3	0.37	0.00588	0.389	P	LOC_Os01g28500, LOC_Os03g47610, LOC_Os10g38140	LOC_OS01G28500, LOC_OS03G47610, LOC_OS10G38140
GO:0051239	regulation of multicellular organismal process	332	6	1.69	0.00694	0.453	P	LOC_Os02g39360, LOC_Os02g39710, LOC_Os06g19444, LOC_Os06g44450, LOC_Os06g51260, LOC_Os11g34460	LOC_OS02G39360, LOC_OS02G39710, LOC_OS06G19444, LOC_OS06G44450, LOC_OS06G51260, LOC_OS11G34460
GO:0019344	cysteine biosynthetic process	25	2	0.13	0.00709	0.457	P	LOC_Os06g36880, LOC_Os07g32570	LOC_OS06G36880, LOC_OS07G32570
GO:0048571	long-day photoperiodism	26	2	0.13	0.00766	0.488	P	LOC_Os06g19444, LOC_Os08g06110	LOC_OS06G19444, LOC_OS08G06110
GO:0006534	cysteine metabolic process	27	2	0.14	0.00824	0.518	P	LOC_Os06g36880, LOC_Os07g32570	LOC_OS06G36880, LOC_OS07G32570
GO:0009266	response to temperature stimulus	349	6	1.77	0.00877	0.545	P	LOC_Os01g62810, LOC_Os02g10780, LOC_Os03g08580, LOC_Os07g34570, LOC_Os07g48830, LOC_Os08g06110	LOC_OS01G62810, LOC_OS02G10780, LOC_OS03G08580, LOC_OS07G34570, LOC_OS07G48830, LOC_OS08G06110
GO:0044702	single organism reproductive process	699	9	3.55	0.00915	0.556	P	LOC_Os02g39710, LOC_Os02g50960, LOC_Os03g11614, LOC_Os04g42120, LOC_Os05g14750, LOC_Os06g44450, LOC_Os06g51260, LOC_Os11g31190, LOC_Os11g34460	LOC_OS02G39710, LOC_OS02G50960, LOC_OS03G11614, LOC_OS04G42120, LOC_OS05G14750, LOC_OS06G44450, LOC_OS06G51260, LOC_OS11G31190, LOC_OS11G34460
GO:0018130	heterocycle biosynthetic process	2275	20	11.55	0.00977	0.556	P	LOC_Os01g15900, LOC_Os01g53220, LOC_Os01g74020, LOC_Os02g15350, LOC_Os02g39360, LOC_Os02g51080, LOC_Os03g08330, LOC_Os03g11614, LOC_Os03g27080, LOC_Os03g47610, LOC_Os04g58200, LOC_Os05g18780, LOC_Os06g07040, LOC_Os06g51260, LOC_Os07g34570, LOC_Os07g44820, LOC_Os07g48570, LOC_Os08g06110, LOC_Os10g12140, LOC_Os11g34460	LOC_OS01G15900, LOC_OS01G53220, LOC_OS01G74020, LOC_OS02G15350, LOC_OS02G39360, LOC_OS02G51080, LOC_OS03G08330, LOC_OS03G11614, LOC_OS03G27080, LOC_OS03G47610, LOC_OS04G58200, LOC_OS05G18780, LOC_OS06G07040, LOC_OS06G51260, LOC_OS07G34570, LOC_OS07G44820, LOC_OS07G48570, LOC_OS08G06110, LOC_OS10G12140, LOC_OS11G34460
GO:0042752	regulation of circadian rhythm	30	2	0.15	0.01012	0.556	P	LOC_Os01g74020, LOC_Os08g06110	LOC_OS01G74020, LOC_OS08G06110
GO:0009719	response to endogenous stimulus	978	11	4.96	0.01074	0.583	P	LOC_Os01g28500, LOC_Os01g53220, LOC_Os02g50960, LOC_Os03g08330, LOC_Os03g47610, LOC_Os06g07040, LOC_Os06g51260, LOC_Os07g48830, LOC_Os08g06110, LOC_Os10g38140, LOC_Os12g39630	LOC_OS01G28500, LOC_OS01G53220, LOC_OS02G50960, LOC_OS03G08330, LOC_OS03G47610, LOC_OS06G07040, LOC_OS06G51260, LOC_OS07G48830, LOC_OS08G06110, LOC_OS10G38140, LOC_OS12G39630
GO:0019748	secondary metabolic process	374	6	1.9	0.01205	0.647	P	LOC_Os01g40860, LOC_Os01g62810, LOC_Os06g01250, LOC_Os08g39660, LOC_Os10g14180, LOC_Os10g38140	LOC_OS01G40860, LOC_OS01G62810, LOC_OS06G01250, LOC_OS08G39660, LOC_OS10G14180, LOC_OS10G38140
GO:0050793	regulation of developmental process	379	6	1.92	0.0128	0.671	P	LOC_Os02g39360, LOC_Os02g39710, LOC_Os06g19444, LOC_Os06g44450, LOC_Os06g51260, LOC_Os11g34460	LOC_OS02G39360, LOC_OS02G39710, LOC_OS06G19444, LOC_OS06G44450, LOC_OS06G51260, LOC_OS11G34460
GO:0000103	sulfate assimilation	34	2	0.17	0.01288	0.671	P	LOC_Os02g53400, LOC_Os07g32570	LOC_OS02G53400, LOC_OS07G32570
GO:0018298	protein-chromophore linkage	34	2	0.17	0.01288	0.671	P	LOC_Os11g34460, LOC_Os12g01140	LOC_OS11G34460, LOC_OS12G01140
GO:0048585	negative regulation of response to stimulus	101	3	0.51	0.01478	0.723	P	LOC_Os02g39360, LOC_Os06g19444, LOC_Os10g38140	LOC_OS02G39360, LOC_OS06G19444, LOC_OS10G38140
GO:0009070	serine family amino acid biosynthetic process	37	2	0.19	0.01514	0.723	P	LOC_Os06g36880, LOC_Os07g32570	LOC_OS06G36880, LOC_OS07G32570
GO:0015995	chlorophyll biosynthetic process	39	2	0.2	0.01673	0.791	P	LOC_Os02g51080, LOC_Os04g58200	LOC_OS02G51080, LOC_OS04G58200
GO:0001101	response to acid chemical	650	8	3.3	0.01761	0.825	P	LOC_Os01g28500, LOC_Os01g53220, LOC_Os03g08330, LOC_Os06g51260, LOC_Os07g48830, LOC_Os08g06110, LOC_Os10g38140, LOC_Os12g39630	LOC_OS01G28500, LOC_OS01G53220, LOC_OS03G08330, LOC_OS06G51260, LOC_OS07G48830, LOC_OS08G06110, LOC_OS10G38140, LOC_OS12G39630
GO:0031667	response to nutrient levels	109	3	0.55	0.01808	0.84	P	LOC_Os01g28500, LOC_Os02g10780, LOC_Os03g47610	LOC_OS01G28500, LOC_OS02G10780, LOC_OS03G47610
GO:0014070	response to organic cyclic compound	200	4	1.02	0.01899	0.874	P	LOC_Os01g28500, LOC_Os03g47610, LOC_Os06g51260, LOC_Os08g06110	LOC_OS01G28500, LOC_OS03G47610, LOC_OS06G51260, LOC_OS08G06110
GO:0005975	carbohydrate metabolic process	1214	12	6.16	0.01995	0.894	P	LOC_Os01g19170, LOC_Os03g30470, LOC_Os05g20020, LOC_Os06g39270, LOC_Os07g10840, LOC_Os07g22930, LOC_Os07g35350, LOC_Os07g35480, LOC_Os07g35520, LOC_Os07g35560, LOC_Os07g41650, LOC_Os07g48830	LOC_OS01G19170, LOC_OS03G30470, LOC_OS05G20020, LOC_OS06G39270, LOC_OS07G10840, LOC_OS07G22930, LOC_OS07G35350, LOC_OS07G35480, LOC_OS07G35520, LOC_OS07G35560, LOC_OS07G41650, LOC_OS07G48830
GO:0000097	sulfur amino acid biosynthetic process	43	2	0.22	0.02013	0.894	P	LOC_Os06g36880, LOC_Os07g32570	LOC_OS06G36880, LOC_OS07G32570
GO:0009753	response to jasmonic acid	114	3	0.58	0.02034	0.894	P	LOC_Os03g08330, LOC_Os06g51260, LOC_Os08g06110	LOC_OS03G08330, LOC_OS06G51260, LOC_OS08G06110
GO:0055114	oxidation-reduction process	1971	17	10.01	0.02047	0.894	P	LOC_Os01g40860, LOC_Os02g51080, LOC_Os02g53400, LOC_Os03g38950, LOC_Os03g45250, LOC_Os04g14690, LOC_Os04g58200, LOC_Os05g06300, LOC_Os06g01250, LOC_Os07g30670, LOC_Os07g32570, LOC_Os07g34570, LOC_Os07g46940, LOC_Os08g39660, LOC_Os08g43440, LOC_Os10g14180, LOC_Os11g18570	LOC_OS01G40860, LOC_OS02G51080, LOC_OS02G53400, LOC_OS03G38950, LOC_OS03G45250, LOC_OS04G14690, LOC_OS04G58200, LOC_OS05G06300, LOC_OS06G01250, LOC_OS07G30670, LOC_OS07G32570, LOC_OS07G34570, LOC_OS07G46940, LOC_OS08G39660, LOC_OS08G43440, LOC_OS10G14180, LOC_OS11G18570
GO:0003002	regionalization	115	3	0.58	0.02081	0.902	P	LOC_Os02g50960, LOC_Os03g11614, LOC_Os04g42120	LOC_OS02G50960, LOC_OS03G11614, LOC_OS04G42120
GO:0010119	regulation of stomatal movement	44	2	0.22	0.02101	0.903	P	LOC_Os02g49680, LOC_Os12g01140	LOC_OS02G49680, LOC_OS12G01140
GO:0010228	vegetative to reproductive phase transition of meristem	116	3	0.59	0.02129	0.907	P	LOC_Os05g05600, LOC_Os06g19444, LOC_Os08g06110	LOC_OS05G05600, LOC_OS06G19444, LOC_OS08G06110
GO:0009606	tropism	47	2	0.24	0.02378	1	P	LOC_Os02g50960, LOC_Os12g01140	LOC_OS02G50960, LOC_OS12G01140
GO:0009637	response to blue light	48	2	0.24	0.02473	1	P	LOC_Os11g34460, LOC_Os12g01140	LOC_OS11G34460, LOC_OS12G01140
GO:0009991	response to extracellular stimulus	124	3	0.63	0.02531	1	P	LOC_Os01g28500, LOC_Os02g10780, LOC_Os03g47610	LOC_OS01G28500, LOC_OS02G10780, LOC_OS03G47610
GO:0006779	porphyrin-containing compound biosynthetic process	49	2	0.25	0.0257	1	P	LOC_Os02g51080, LOC_Os04g58200	LOC_OS02G51080, LOC_OS04G58200
GO:0072528	pyrimidine-containing compound biosynthetic process	49	2	0.25	0.0257	1	P	LOC_Os03g47610, LOC_Os07g34570	LOC_OS03G47610, LOC_OS07G34570
GO:0009069	serine family amino acid metabolic process	51	2	0.26	0.02768	1	P	LOC_Os06g36880, LOC_Os07g32570	LOC_OS06G36880, LOC_OS07G32570
GO:0048583	regulation of response to stimulus	334	5	1.7	0.02774	1	P	LOC_Os02g39360, LOC_Os02g50960, LOC_Os03g08330, LOC_Os06g19444, LOC_Os10g38140	LOC_OS02G39360, LOC_OS02G50960, LOC_OS03G08330, LOC_OS06G19444, LOC_OS10G38140
GO:0042221	response to chemical	1731	15	8.79	0.0281	1	P	LOC_Os01g28500, LOC_Os01g53220, LOC_Os02g49680, LOC_Os02g50960, LOC_Os02g53400, LOC_Os03g08330, LOC_Os03g45250, LOC_Os03g47610, LOC_Os05g05600, LOC_Os06g07040, LOC_Os06g51260, LOC_Os07g48830, LOC_Os08g06110, LOC_Os10g38140, LOC_Os12g39630	LOC_OS01G28500, LOC_OS01G53220, LOC_OS02G49680, LOC_OS02G50960, LOC_OS02G53400, LOC_OS03G08330, LOC_OS03G45250, LOC_OS03G47610, LOC_OS05G05600, LOC_OS06G07040, LOC_OS06G51260, LOC_OS07G48830, LOC_OS08G06110, LOC_OS10G38140, LOC_OS12G39630
GO:0044699	single-organism process	8670	54	44.01	0.02858	1	P	LOC_Os01g40480, LOC_Os01g40499, LOC_Os01g40860, LOC_Os01g62810, LOC_Os01g64960, LOC_Os02g10780, LOC_Os02g11960, LOC_Os02g36490, LOC_Os02g39360, LOC_Os02g39710, LOC_Os02g49680, LOC_Os02g50960, LOC_Os02g51080, LOC_Os02g53400, LOC_Os03g08330, LOC_Os03g11614, LOC_Os03g38950, LOC_Os03g45250, LOC_Os03g47610, LOC_Os04g14690, LOC_Os04g42120, LOC_Os04g58200, LOC_Os05g05600, LOC_Os05g06300, LOC_Os05g06480,…	LOC_OS01G40480, LOC_OS01G40499, LOC_OS01G40860, LOC_OS01G62810, LOC_OS01G64960, LOC_OS02G10780, LOC_OS02G11960, LOC_OS02G36490, LOC_OS02G39360, LOC_OS02G39710, LOC_OS02G49680, LOC_OS02G50960, LOC_OS02G51080, LOC_OS02G53400, LOC_OS03G08330, LOC_OS03G11614, LOC_OS03G38950, LOC_OS03G45250, LOC_OS03G47610, LOC_OS04G14690, LOC_OS04G42120, LOC_OS04G58200, LOC_OS05G05600, LOC_OS05G06300, LOC_OS05G06480,…
GO:0007389	pattern specification process	131	3	0.66	0.02913	1	P	LOC_Os02g50960, LOC_Os03g11614, LOC_Os04g42120	LOC_OS02G50960, LOC_OS03G11614, LOC_OS04G42120
GO:0006970	response to osmotic stress	340	5	1.73	0.02963	1	P	LOC_Os01g53220, LOC_Os06g51260, LOC_Os07g48830, LOC_Os08g06110, LOC_Os10g38140	LOC_OS01G53220, LOC_OS06G51260, LOC_OS07G48830, LOC_OS08G06110, LOC_OS10G38140
GO:0000096	sulfur amino acid metabolic process	53	2	0.27	0.02973	1	P	LOC_Os06g36880, LOC_Os07g32570	LOC_OS06G36880, LOC_OS07G32570
GO:0033014	tetrapyrrole biosynthetic process	53	2	0.27	0.02973	1	P	LOC_Os02g51080, LOC_Os04g58200	LOC_OS02G51080, LOC_OS04G58200
GO:0009737	response to abscisic acid	341	5	1.73	0.02996	1	P	LOC_Os01g53220, LOC_Os06g51260, LOC_Os07g48830, LOC_Os08g06110, LOC_Os12g39630	LOC_OS01G53220, LOC_OS06G51260, LOC_OS07G48830, LOC_OS08G06110, LOC_OS12G39630
GO:0010033	response to organic substance	1144	11	5.81	0.03042	1	P	LOC_Os01g28500, LOC_Os01g53220, LOC_Os02g50960, LOC_Os03g08330, LOC_Os03g47610, LOC_Os06g07040, LOC_Os06g51260, LOC_Os07g48830, LOC_Os08g06110, LOC_Os10g38140, LOC_Os12g39630	LOC_OS01G28500, LOC_OS01G53220, LOC_OS02G50960, LOC_OS03G08330, LOC_OS03G47610, LOC_OS06G07040, LOC_OS06G51260, LOC_OS07G48830, LOC_OS08G06110, LOC_OS10G38140, LOC_OS12G39630
GO:0072527	pyrimidine-containing compound metabolic process	56	2	0.28	0.0329	1	P	LOC_Os03g47610, LOC_Os07g34570	LOC_OS03G47610, LOC_OS07G34570
GO:0051252	regulation of RNA metabolic process	1770	15	8.98	0.03336	1	P	LOC_Os01g15900, LOC_Os01g53220, LOC_Os01g74020, LOC_Os02g15350, LOC_Os02g39360, LOC_Os03g08330, LOC_Os03g11614, LOC_Os03g19560, LOC_Os03g27080, LOC_Os06g07040, LOC_Os06g51260, LOC_Os07g48570, LOC_Os08g06110, LOC_Os10g12140, LOC_Os11g34460	LOC_OS01G15900, LOC_OS01G53220, LOC_OS01G74020, LOC_OS02G15350, LOC_OS02G39360, LOC_OS03G08330, LOC_OS03G11614, LOC_OS03G19560, LOC_OS03G27080, LOC_OS06G07040, LOC_OS06G51260, LOC_OS07G48570, LOC_OS08G06110, LOC_OS10G12140, LOC_OS11G34460
GO:0031326	regulation of cellular biosynthetic process	1930	16	9.8	0.03369	1	P	LOC_Os01g15900, LOC_Os01g53220, LOC_Os01g62810, LOC_Os01g74020, LOC_Os02g15350, LOC_Os02g39360, LOC_Os03g08330, LOC_Os03g11614, LOC_Os03g19560, LOC_Os03g27080, LOC_Os06g07040, LOC_Os06g51260, LOC_Os07g48570, LOC_Os08g06110, LOC_Os10g12140, LOC_Os11g34460	LOC_OS01G15900, LOC_OS01G53220, LOC_OS01G62810, LOC_OS01G74020, LOC_OS02G15350, LOC_OS02G39360, LOC_OS03G08330, LOC_OS03G11614, LOC_OS03G19560, LOC_OS03G27080, LOC_OS06G07040, LOC_OS06G51260, LOC_OS07G48570, LOC_OS08G06110, LOC_OS10G12140, LOC_OS11G34460
GO:0009889	regulation of biosynthetic process	1944	16	9.87	0.03567	1	P	LOC_Os01g15900, LOC_Os01g53220, LOC_Os01g62810, LOC_Os01g74020, LOC_Os02g15350, LOC_Os02g39360, LOC_Os03g08330, LOC_Os03g11614, LOC_Os03g19560, LOC_Os03g27080, LOC_Os06g07040, LOC_Os06g51260, LOC_Os07g48570, LOC_Os08g06110, LOC_Os10g12140, LOC_Os11g34460	LOC_OS01G15900, LOC_OS01G53220, LOC_OS01G62810, LOC_OS01G74020, LOC_OS02G15350, LOC_OS02G39360, LOC_OS03G08330, LOC_OS03G11614, LOC_OS03G19560, LOC_OS03G27080, LOC_OS06G07040, LOC_OS06G51260, LOC_OS07G48570, LOC_OS08G06110, LOC_OS10G12140, LOC_OS11G34460
GO:0015994	chlorophyll metabolic process	60	2	0.3	0.03732	1	P	LOC_Os02g51080, LOC_Os04g58200	LOC_OS02G51080, LOC_OS04G58200
GO:0070887	cellular response to chemical stimulus	617	7	3.13	0.03764	1	P	LOC_Os02g49680, LOC_Os02g50960, LOC_Os02g53400, LOC_Os03g08330, LOC_Os05g05600, LOC_Os06g07040, LOC_Os12g39630	LOC_OS02G49680, LOC_OS02G50960, LOC_OS02G53400, LOC_OS03G08330, LOC_OS05G05600, LOC_OS06G07040, LOC_OS12G39630
GO:1901698	response to nitrogen compound	145	3	0.74	0.03766	1	P	LOC_Os01g28500, LOC_Os03g47610, LOC_Os10g38140	LOC_OS01G28500, LOC_OS03G47610, LOC_OS10G38140
GO:0048581	negative regulation of post-embryonic development	61	2	0.31	0.03846	1	P	LOC_Os02g39360, LOC_Os06g19444	LOC_OS02G39360, LOC_OS06G19444
GO:0048573	photoperiodism, flowering	62	2	0.31	0.03961	1	P	LOC_Os06g19444, LOC_Os08g06110	LOC_OS06G19444, LOC_OS08G06110
GO:0019219	regulation of nucleobase-containing compound metabolic process	1814	15	9.21	0.04014	1	P	LOC_Os01g15900, LOC_Os01g53220, LOC_Os01g74020, LOC_Os02g15350, LOC_Os02g39360, LOC_Os03g08330, LOC_Os03g11614, LOC_Os03g19560, LOC_Os03g27080, LOC_Os06g07040, LOC_Os06g51260, LOC_Os07g48570, LOC_Os08g06110, LOC_Os10g12140, LOC_Os11g34460	LOC_OS01G15900, LOC_OS01G53220, LOC_OS01G74020, LOC_OS02G15350, LOC_OS02G39360, LOC_OS03G08330, LOC_OS03G11614, LOC_OS03G19560, LOC_OS03G27080, LOC_OS06G07040, LOC_OS06G51260, LOC_OS07G48570, LOC_OS08G06110, LOC_OS10G12140, LOC_OS11G34460
GO:0051253	negative regulation of RNA metabolic process	150	3	0.76	0.04098	1	P	LOC_Os03g08330, LOC_Os03g19560, LOC_Os08g06110	LOC_OS03G08330, LOC_OS03G19560, LOC_OS08G06110
GO:0009739	response to gibberellin	66	2	0.34	0.04436	1	P	LOC_Os06g51260, LOC_Os08g06110	LOC_OS06G51260, LOC_OS08G06110
GO:0044271	cellular nitrogen compound biosynthetic process	3008	22	15.27	0.04622	1	P	LOC_Os01g15900, LOC_Os01g53220, LOC_Os01g74020, LOC_Os02g15350, LOC_Os02g39360, LOC_Os02g51080, LOC_Os03g08330, LOC_Os03g11614, LOC_Os03g19560, LOC_Os03g27080, LOC_Os03g47610, LOC_Os04g58200, LOC_Os05g18780, LOC_Os06g07040, LOC_Os06g51260, LOC_Os07g33898, LOC_Os07g34570, LOC_Os07g44820, LOC_Os07g48570, LOC_Os08g06110, LOC_Os10g12140, LOC_Os11g34460	LOC_OS01G15900, LOC_OS01G53220, LOC_OS01G74020, LOC_OS02G15350, LOC_OS02G39360, LOC_OS02G51080, LOC_OS03G08330, LOC_OS03G11614, LOC_OS03G19560, LOC_OS03G27080, LOC_OS03G47610, LOC_OS04G58200, LOC_OS05G18780, LOC_OS06G07040, LOC_OS06G51260, LOC_OS07G33898, LOC_OS07G34570, LOC_OS07G44820, LOC_OS07G48570, LOC_OS08G06110, LOC_OS10G12140, LOC_OS11G34460
GO:0006351	transcription, DNA-templated	1858	15	9.43	0.04786	1	P	LOC_Os01g15900, LOC_Os01g53220, LOC_Os01g74020, LOC_Os02g15350, LOC_Os02g39360, LOC_Os03g08330, LOC_Os03g11614, LOC_Os03g27080, LOC_Os06g07040, LOC_Os06g51260, LOC_Os07g44820, LOC_Os07g48570, LOC_Os08g06110, LOC_Os10g12140, LOC_Os11g34460	LOC_OS01G15900, LOC_OS01G53220, LOC_OS01G74020, LOC_OS02G15350, LOC_OS02G39360, LOC_OS03G08330, LOC_OS03G11614, LOC_OS03G27080, LOC_OS06G07040, LOC_OS06G51260, LOC_OS07G44820, LOC_OS07G48570, LOC_OS08G06110, LOC_OS10G12140, LOC_OS11G34460
GO:0009725	response to hormone	935	9	4.75	0.04803	1	P	LOC_Os01g53220, LOC_Os02g50960, LOC_Os03g08330, LOC_Os06g07040, LOC_Os06g51260, LOC_Os07g48830, LOC_Os08g06110, LOC_Os10g38140, LOC_Os12g39630	LOC_OS01G53220, LOC_OS02G50960, LOC_OS03G08330, LOC_OS06G07040, LOC_OS06G51260, LOC_OS07G48830, LOC_OS08G06110, LOC_OS10G38140, LOC_OS12G39630
GO:0034599	cellular response to oxidative stress	69	2	0.35	0.04804	1	P	LOC_Os02g53400, LOC_Os05g05600	LOC_OS02G53400, LOC_OS05G05600
GO:0009648	photoperiodism	70	2	0.36	0.0493	1	P	LOC_Os06g19444, LOC_Os08g06110	LOC_OS06G19444, LOC_OS08G06110
GO:0097659	nucleic acid-templated transcription	1867	15	9.48	0.04956	1	P	LOC_Os01g15900, LOC_Os01g53220, LOC_Os01g74020, LOC_Os02g15350, LOC_Os02g39360, LOC_Os03g08330, LOC_Os03g11614, LOC_Os03g27080, LOC_Os06g07040, LOC_Os06g51260, LOC_Os07g44820, LOC_Os07g48570, LOC_Os08g06110, LOC_Os10g12140, LOC_Os11g34460	LOC_OS01G15900, LOC_OS01G53220, LOC_OS01G74020, LOC_OS02G15350, LOC_OS02G39360, LOC_OS03G08330, LOC_OS03G11614, LOC_OS03G27080, LOC_OS06G07040, LOC_OS06G51260, LOC_OS07G44820, LOC_OS07G48570, LOC_OS08G06110, LOC_OS10G12140, LOC_OS11G34460
GO:0032774	RNA biosynthetic process	1870	15	9.49	0.05014	1	P	LOC_Os01g15900, LOC_Os01g53220, LOC_Os01g74020, LOC_Os02g15350, LOC_Os02g39360, LOC_Os03g08330, LOC_Os03g11614, LOC_Os03g27080, LOC_Os06g07040, LOC_Os06g51260, LOC_Os07g44820, LOC_Os07g48570, LOC_Os08g06110, LOC_Os10g12140, LOC_Os11g34460	LOC_OS01G15900, LOC_OS01G53220, LOC_OS01G74020, LOC_OS02G15350, LOC_OS02G39360, LOC_OS03G08330, LOC_OS03G11614, LOC_OS03G27080, LOC_OS06G07040, LOC_OS06G51260, LOC_OS07G44820, LOC_OS07G48570, LOC_OS08G06110, LOC_OS10G12140, LOC_OS11G34460
GO:0097305	response to alcohol	394	5	2	0.05039	1	P	LOC_Os01g53220, LOC_Os06g51260, LOC_Os07g48830, LOC_Os08g06110, LOC_Os12g39630	LOC_OS01G53220, LOC_OS06G51260, LOC_OS07G48830, LOC_OS08G06110, LOC_OS12G39630
GO:0048645	organ formation	71	2	0.36	0.05056	1	P	LOC_Os02g50960, LOC_Os03g11614	LOC_OS02G50960, LOC_OS03G11614
GO:0045934	negative regulation of nucleobase-containing compound metabolic process	164	3	0.83	0.05103	1	P	LOC_Os03g08330, LOC_Os03g19560, LOC_Os08g06110	LOC_OS03G08330, LOC_OS03G19560, LOC_OS08G06110
GO:2000112	regulation of cellular macromolecule biosynthetic process	1878	15	9.53	0.0517	1	P	LOC_Os01g15900, LOC_Os01g53220, LOC_Os01g74020, LOC_Os02g15350, LOC_Os02g39360, LOC_Os03g08330, LOC_Os03g11614, LOC_Os03g19560, LOC_Os03g27080, LOC_Os06g07040, LOC_Os06g51260, LOC_Os07g48570, LOC_Os08g06110, LOC_Os10g12140, LOC_Os11g34460	LOC_OS01G15900, LOC_OS01G53220, LOC_OS01G74020, LOC_OS02G15350, LOC_OS02G39360, LOC_OS03G08330, LOC_OS03G11614, LOC_OS03G19560, LOC_OS03G27080, LOC_OS06G07040, LOC_OS06G51260, LOC_OS07G48570, LOC_OS08G06110, LOC_OS10G12140, LOC_OS11G34460
GO:0009657	plastid organization	166	3	0.84	0.05255	1	P	LOC_Os01g64960, LOC_Os03g19560, LOC_Os12g01140	LOC_OS01G64960, LOC_OS03G19560, LOC_OS12G01140
GO:0009733	response to auxin	277	4	1.41	0.05269	1	P	LOC_Os02g50960, LOC_Os06g07040, LOC_Os06g51260, LOC_Os08g06110	LOC_OS02G50960, LOC_OS06G07040, LOC_OS06G51260, LOC_OS08G06110
GO:0044550	secondary metabolite biosynthetic process	277	4	1.41	0.05269	1	P	LOC_Os01g40860, LOC_Os01g62810, LOC_Os06g01250, LOC_Os08g39660	LOC_OS01G40860, LOC_OS01G62810, LOC_OS06G01250, LOC_OS08G39660
GO:0006778	porphyrin-containing compound metabolic process	73	2	0.37	0.05313	1	P	LOC_Os02g51080, LOC_Os04g58200	LOC_OS02G51080, LOC_OS04G58200
GO:0010118	stomatal movement	73	2	0.37	0.05313	1	P	LOC_Os02g49680, LOC_Os12g01140	LOC_OS02G49680, LOC_OS12G01140
GO:0051241	negative regulation of multicellular organismal process	73	2	0.37	0.05313	1	P	LOC_Os02g39360, LOC_Os06g19444	LOC_OS02G39360, LOC_OS06G19444
GO:0006355	regulation of transcription, DNA-templated	1725	14	8.76	0.05327	1	P	LOC_Os01g15900, LOC_Os01g53220, LOC_Os01g74020, LOC_Os02g15350, LOC_Os02g39360, LOC_Os03g08330, LOC_Os03g11614, LOC_Os03g27080, LOC_Os06g07040, LOC_Os06g51260, LOC_Os07g48570, LOC_Os08g06110, LOC_Os10g12140, LOC_Os11g34460	LOC_OS01G15900, LOC_OS01G53220, LOC_OS01G74020, LOC_OS02G15350, LOC_OS02G39360, LOC_OS03G08330, LOC_OS03G11614, LOC_OS03G27080, LOC_OS06G07040, LOC_OS06G51260, LOC_OS07G48570, LOC_OS08G06110, LOC_OS10G12140, LOC_OS11G34460
GO:0051716	cellular response to stimulus	1725	14	8.76	0.05327	1	P	LOC_Os01g62810, LOC_Os02g10780, LOC_Os02g49680, LOC_Os02g50960, LOC_Os02g53400, LOC_Os03g08330, LOC_Os04g42120, LOC_Os05g05600, LOC_Os05g14750, LOC_Os06g07040, LOC_Os07g34570, LOC_Os11g34460, LOC_Os12g01140, LOC_Os12g39630	LOC_OS01G62810, LOC_OS02G10780, LOC_OS02G49680, LOC_OS02G50960, LOC_OS02G53400, LOC_OS03G08330, LOC_OS04G42120, LOC_OS05G05600, LOC_OS05G14750, LOC_OS06G07040, LOC_OS07G34570, LOC_OS11G34460, LOC_OS12G01140, LOC_OS12G39630
GO:0050789	regulation of biological process	3930	27	19.95	0.05413	1	P	LOC_Os01g15900, LOC_Os01g53220, LOC_Os01g62810, LOC_Os01g74020, LOC_Os02g15350, LOC_Os02g39360, LOC_Os02g39710, LOC_Os02g49680, LOC_Os02g50960, LOC_Os02g53400, LOC_Os03g08330, LOC_Os03g11614, LOC_Os03g19560, LOC_Os03g27080, LOC_Os05g14750, LOC_Os06g07040, LOC_Os06g19444, LOC_Os06g44450, LOC_Os06g51260, LOC_Os07g32570, LOC_Os07g48570, LOC_Os08g06110, LOC_Os10g12140, LOC_Os10g38140, LOC_Os11g34460,…	LOC_OS01G15900, LOC_OS01G53220, LOC_OS01G62810, LOC_OS01G74020, LOC_OS02G15350, LOC_OS02G39360, LOC_OS02G39710, LOC_OS02G49680, LOC_OS02G50960, LOC_OS02G53400, LOC_OS03G08330, LOC_OS03G11614, LOC_OS03G19560, LOC_OS03G27080, LOC_OS05G14750, LOC_OS06G07040, LOC_OS06G19444, LOC_OS06G44450, LOC_OS06G51260, LOC_OS07G32570, LOC_OS07G48570, LOC_OS08G06110, LOC_OS10G12140, LOC_OS10G38140, LOC_OS11G34460,…
GO:0010556	regulation of macromolecule biosynthetic process	1896	15	9.62	0.05534	1	P	LOC_Os01g15900, LOC_Os01g53220, LOC_Os01g74020, LOC_Os02g15350, LOC_Os02g39360, LOC_Os03g08330, LOC_Os03g11614, LOC_Os03g19560, LOC_Os03g27080, LOC_Os06g07040, LOC_Os06g51260, LOC_Os07g48570, LOC_Os08g06110, LOC_Os10g12140, LOC_Os11g34460	LOC_OS01G15900, LOC_OS01G53220, LOC_OS01G74020, LOC_OS02G15350, LOC_OS02G39360, LOC_OS03G08330, LOC_OS03G11614, LOC_OS03G19560, LOC_OS03G27080, LOC_OS06G07040, LOC_OS06G51260, LOC_OS07G48570, LOC_OS08G06110, LOC_OS10G12140, LOC_OS11G34460
GO:0033013	tetrapyrrole metabolic process	75	2	0.38	0.05574	1	P	LOC_Os02g51080, LOC_Os04g58200	LOC_OS02G51080, LOC_OS04G58200
GO:0048609	multicellular organismal reproductive process	75	2	0.38	0.05574	1	P	LOC_Os04g42120, LOC_Os11g31190	LOC_OS04G42120, LOC_OS11G31190
GO:1903506	regulation of nucleic acid-templated transcription	1738	14	8.82	0.05605	1	P	LOC_Os01g15900, LOC_Os01g53220, LOC_Os01g74020, LOC_Os02g15350, LOC_Os02g39360, LOC_Os03g08330, LOC_Os03g11614, LOC_Os03g27080, LOC_Os06g07040, LOC_Os06g51260, LOC_Os07g48570, LOC_Os08g06110, LOC_Os10g12140, LOC_Os11g34460	LOC_OS01G15900, LOC_OS01G53220, LOC_OS01G74020, LOC_OS02G15350, LOC_OS02G39360, LOC_OS03G08330, LOC_OS03G11614, LOC_OS03G27080, LOC_OS06G07040, LOC_OS06G51260, LOC_OS07G48570, LOC_OS08G06110, LOC_OS10G12140, LOC_OS11G34460
GO:2001141	regulation of RNA biosynthetic process	1738	14	8.82	0.05605	1	P	LOC_Os01g15900, LOC_Os01g53220, LOC_Os01g74020, LOC_Os02g15350, LOC_Os02g39360, LOC_Os03g08330, LOC_Os03g11614, LOC_Os03g27080, LOC_Os06g07040, LOC_Os06g51260, LOC_Os07g48570, LOC_Os08g06110, LOC_Os10g12140, LOC_Os11g34460	LOC_OS01G15900, LOC_OS01G53220, LOC_OS01G74020, LOC_OS02G15350, LOC_OS02G39360, LOC_OS03G08330, LOC_OS03G11614, LOC_OS03G27080, LOC_OS06G07040, LOC_OS06G51260, LOC_OS07G48570, LOC_OS08G06110, LOC_OS10G12140, LOC_OS11G34460
GO:0051188	cofactor biosynthetic process	171	3	0.87	0.05646	1	P	LOC_Os02g51080, LOC_Os04g58200, LOC_Os05g18780	LOC_OS02G51080, LOC_OS04G58200, LOC_OS05G18780
GO:0051093	negative regulation of developmental process	80	2	0.41	0.06246	1	P	LOC_Os02g39360, LOC_Os06g19444	LOC_OS02G39360, LOC_OS06G19444
GO:0044249	cellular biosynthetic process	4174	28	21.19	0.06437	1	P	LOC_Os01g15900, LOC_Os01g40860, LOC_Os01g51210, LOC_Os01g53220, LOC_Os01g62810, LOC_Os01g74020, LOC_Os02g15350, LOC_Os02g39360, LOC_Os02g51080, LOC_Os03g08330, LOC_Os03g11614, LOC_Os03g19560, LOC_Os03g27080, LOC_Os03g47610, LOC_Os04g58200, LOC_Os05g18780, LOC_Os06g07040, LOC_Os06g36880, LOC_Os06g51260, LOC_Os07g22930, LOC_Os07g32570, LOC_Os07g33898, LOC_Os07g34570, LOC_Os07g44820, LOC_Os07g48570,…	LOC_OS01G15900, LOC_OS01G40860, LOC_OS01G51210, LOC_OS01G53220, LOC_OS01G62810, LOC_OS01G74020, LOC_OS02G15350, LOC_OS02G39360, LOC_OS02G51080, LOC_OS03G08330, LOC_OS03G11614, LOC_OS03G19560, LOC_OS03G27080, LOC_OS03G47610, LOC_OS04G58200, LOC_OS05G18780, LOC_OS06G07040, LOC_OS06G36880, LOC_OS06G51260, LOC_OS07G22930, LOC_OS07G32570, LOC_OS07G33898, LOC_OS07G34570, LOC_OS07G44820, LOC_OS07G48570,…
GO:1901700	response to oxygen-containing compound	846	8	4.29	0.06585	1	P	LOC_Os01g28500, LOC_Os01g53220, LOC_Os03g08330, LOC_Os06g51260, LOC_Os07g48830, LOC_Os08g06110, LOC_Os10g38140, LOC_Os12g39630	LOC_OS01G28500, LOC_OS01G53220, LOC_OS03G08330, LOC_OS06G51260, LOC_OS07G48830, LOC_OS08G06110, LOC_OS10G38140, LOC_OS12G39630
GO:0009058	biosynthetic process	4728	31	24	0.06671	1	P	LOC_Os01g15900, LOC_Os01g40860, LOC_Os01g51210, LOC_Os01g53220, LOC_Os01g62810, LOC_Os01g74020, LOC_Os02g15350, LOC_Os02g39360, LOC_Os02g51080, LOC_Os03g08330, LOC_Os03g11614, LOC_Os03g19560, LOC_Os03g27080, LOC_Os03g47610, LOC_Os04g58200, LOC_Os05g18780, LOC_Os06g01250, LOC_Os06g07040, LOC_Os06g36880, LOC_Os06g39270, LOC_Os06g51260, LOC_Os07g22930, LOC_Os07g32570, LOC_Os07g33898, LOC_Os07g34570,…	LOC_OS01G15900, LOC_OS01G40860, LOC_OS01G51210, LOC_OS01G53220, LOC_OS01G62810, LOC_OS01G74020, LOC_OS02G15350, LOC_OS02G39360, LOC_OS02G51080, LOC_OS03G08330, LOC_OS03G11614, LOC_OS03G19560, LOC_OS03G27080, LOC_OS03G47610, LOC_OS04G58200, LOC_OS05G18780, LOC_OS06G01250, LOC_OS06G07040, LOC_OS06G36880, LOC_OS06G39270, LOC_OS06G51260, LOC_OS07G22930, LOC_OS07G32570, LOC_OS07G33898, LOC_OS07G34570,…
GO:0009651	response to salt stress	301	4	1.53	0.06726	1	P	LOC_Os06g51260, LOC_Os07g48830, LOC_Os08g06110, LOC_Os10g38140	LOC_OS06G51260, LOC_OS07G48830, LOC_OS08G06110, LOC_OS10G38140
GO:0009723	response to ethylene	85	2	0.43	0.06943	1	P	LOC_Os06g51260, LOC_Os08g06110	LOC_OS06G51260, LOC_OS08G06110
GO:0033993	response to lipid	434	5	2.2	0.07018	1	P	LOC_Os01g53220, LOC_Os06g51260, LOC_Os07g48830, LOC_Os08g06110, LOC_Os12g39630	LOC_OS01G53220, LOC_OS06G51260, LOC_OS07G48830, LOC_OS08G06110, LOC_OS12G39630
GO:0051171	regulation of nitrogen compound metabolic process	1968	15	9.99	0.07168	1	P	LOC_Os01g15900, LOC_Os01g53220, LOC_Os01g74020, LOC_Os02g15350, LOC_Os02g39360, LOC_Os03g08330, LOC_Os03g11614, LOC_Os03g19560, LOC_Os03g27080, LOC_Os06g07040, LOC_Os06g51260, LOC_Os07g48570, LOC_Os08g06110, LOC_Os10g12140, LOC_Os11g34460	LOC_OS01G15900, LOC_OS01G53220, LOC_OS01G74020, LOC_OS02G15350, LOC_OS02G39360, LOC_OS03G08330, LOC_OS03G11614, LOC_OS03G19560, LOC_OS03G27080, LOC_OS06G07040, LOC_OS06G51260, LOC_OS07G48570, LOC_OS08G06110, LOC_OS10G12140, LOC_OS11G34460
GO:0048513	organ development	574	6	2.91	0.07206	1	P	LOC_Os01g40480, LOC_Os02g50960, LOC_Os03g11614, LOC_Os04g42120, LOC_Os05g05600, LOC_Os10g38140	LOC_OS01G40480, LOC_OS02G50960, LOC_OS03G11614, LOC_OS04G42120, LOC_OS05G05600, LOC_OS10G38140
GO:0009751	response to salicylic acid	87	2	0.44	0.07229	1	P	LOC_Os06g51260, LOC_Os08g06110	LOC_OS06G51260, LOC_OS08G06110
GO:0009414	response to water deprivation	195	3	0.99	0.07706	1	P	LOC_Os01g28500, LOC_Os07g48830, LOC_Os10g38140	LOC_OS01G28500, LOC_OS07G48830, LOC_OS10G38140
GO:0071554	cell wall organization or biogenesis	586	6	2.97	0.07786	1	P	LOC_Os01g19170, LOC_Os02g49650, LOC_Os03g30470, LOC_Os05g20020, LOC_Os07g41650, LOC_Os10g35460	LOC_OS01G19170, LOC_OS02G49650, LOC_OS03G30470, LOC_OS05G20020, LOC_OS07G41650, LOC_OS10G35460
GO:0046148	pigment biosynthetic process	91	2	0.46	0.07812	1	P	LOC_Os02g51080, LOC_Os04g58200	LOC_OS02G51080, LOC_OS04G58200
GO:0044283	small molecule biosynthetic process	590	6	2.99	0.07985	1	P	LOC_Os02g51080, LOC_Os03g47610, LOC_Os05g18780, LOC_Os06g36880, LOC_Os07g32570, LOC_Os07g34570	LOC_OS02G51080, LOC_OS03G47610, LOC_OS05G18780, LOC_OS06G36880, LOC_OS07G32570, LOC_OS07G34570
GO:0009415	response to water	199	3	1.01	0.08078	1	P	LOC_Os01g28500, LOC_Os07g48830, LOC_Os10g38140	LOC_OS01G28500, LOC_OS07G48830, LOC_OS10G38140
GO:0048569	post-embryonic organ development	201	3	1.02	0.08267	1	P	LOC_Os03g11614, LOC_Os04g42120, LOC_Os10g38140	LOC_OS03G11614, LOC_OS04G42120, LOC_OS10G38140
GO:0048519	negative regulation of biological process	748	7	3.8	0.08613	1	P	LOC_Os02g39360, LOC_Os03g08330, LOC_Os03g19560, LOC_Os06g19444, LOC_Os08g06110, LOC_Os10g38140, LOC_Os12g01140	LOC_OS02G39360, LOC_OS03G08330, LOC_OS03G19560, LOC_OS06G19444, LOC_OS08G06110, LOC_OS10G38140, LOC_OS12G01140
GO:0010468	regulation of gene expression	2023	15	10.27	0.08616	1	P	LOC_Os01g15900, LOC_Os01g53220, LOC_Os01g74020, LOC_Os02g15350, LOC_Os02g39360, LOC_Os03g08330, LOC_Os03g11614, LOC_Os03g19560, LOC_Os03g27080, LOC_Os06g07040, LOC_Os06g51260, LOC_Os07g48570, LOC_Os08g06110, LOC_Os10g12140, LOC_Os11g34460	LOC_OS01G15900, LOC_OS01G53220, LOC_OS01G74020, LOC_OS02G15350, LOC_OS02G39360, LOC_OS03G08330, LOC_OS03G11614, LOC_OS03G19560, LOC_OS03G27080, LOC_OS06G07040, LOC_OS06G51260, LOC_OS07G48570, LOC_OS08G06110, LOC_OS10G12140, LOC_OS11G34460
GO:0050794	regulation of cellular process	3410	23	17.31	0.08802	1	P	LOC_Os01g15900, LOC_Os01g53220, LOC_Os01g62810, LOC_Os01g74020, LOC_Os02g15350, LOC_Os02g39360, LOC_Os02g49680, LOC_Os02g50960, LOC_Os02g53400, LOC_Os03g08330, LOC_Os03g11614, LOC_Os03g19560, LOC_Os03g27080, LOC_Os05g14750, LOC_Os06g07040, LOC_Os06g51260, LOC_Os07g32570, LOC_Os07g48570, LOC_Os08g06110, LOC_Os10g12140, LOC_Os11g34460, LOC_Os12g01140, LOC_Os12g39630	LOC_OS01G15900, LOC_OS01G53220, LOC_OS01G62810, LOC_OS01G74020, LOC_OS02G15350, LOC_OS02G39360, LOC_OS02G49680, LOC_OS02G50960, LOC_OS02G53400, LOC_OS03G08330, LOC_OS03G11614, LOC_OS03G19560, LOC_OS03G27080, LOC_OS05G14750, LOC_OS06G07040, LOC_OS06G51260, LOC_OS07G32570, LOC_OS07G48570, LOC_OS08G06110, LOC_OS10G12140, LOC_OS11G34460, LOC_OS12G01140, LOC_OS12G39630
GO:0044711	single-organism biosynthetic process	1534	12	7.79	0.08805	1	P	LOC_Os01g40860, LOC_Os01g62810, LOC_Os02g51080, LOC_Os03g47610, LOC_Os04g58200, LOC_Os05g18780, LOC_Os06g01250, LOC_Os06g36880, LOC_Os07g22930, LOC_Os07g32570, LOC_Os07g34570, LOC_Os08g39660	LOC_OS01G40860, LOC_OS01G62810, LOC_OS02G51080, LOC_OS03G47610, LOC_OS04G58200, LOC_OS05G18780, LOC_OS06G01250, LOC_OS06G36880, LOC_OS07G22930, LOC_OS07G32570, LOC_OS07G34570, LOC_OS08G39660
GO:0006749	glutathione metabolic process	103	2	0.52	0.09644	1	P	LOC_Os10g38140, LOC_Os11g17954	LOC_OS10G38140, LOC_OS11G17954
GO:0044092	negative regulation of molecular function	217	3	1.1	0.09843	1	P	LOC_Os03g19560, LOC_Os08g06110, LOC_Os12g01140	LOC_OS03G19560, LOC_OS08G06110, LOC_OS12G01140
GO:0007154	cell communication	1243	10	6.31	0.09941	1	P	LOC_Os01g40499, LOC_Os02g10780, LOC_Os02g50960, LOC_Os03g08330, LOC_Os05g14750, LOC_Os05g42210, LOC_Os06g07040, LOC_Os11g34460, LOC_Os12g01140, LOC_Os12g39630	LOC_OS01G40499, LOC_OS02G10780, LOC_OS02G50960, LOC_OS03G08330, LOC_OS05G14750, LOC_OS05G42210, LOC_OS06G07040, LOC_OS11G34460, LOC_OS12G01140, LOC_OS12G39630
GO:0033554	cellular response to stress	627	6	3.18	0.09962	1	P	LOC_Os01g62810, LOC_Os02g10780, LOC_Os02g53400, LOC_Os04g42120, LOC_Os05g05600, LOC_Os07g34570	LOC_OS01G62810, LOC_OS02G10780, LOC_OS02G53400, LOC_OS04G42120, LOC_OS05G05600, LOC_OS07G34570
GO:0031225	anchored component of membrane	172	5	0.94	0.0025	0.769	C	LOC_Os07g35350, LOC_Os07g35480, LOC_Os07g35520, LOC_Os07g35560, LOC_Os10g35460	LOC_OS07G35350, LOC_OS07G35480, LOC_OS07G35520, LOC_OS07G35560, LOC_OS10G35460
GO:0009579	thylakoid	474	8	2.58	0.0042	0.769	C	LOC_Os01g13390, LOC_Os01g64960, LOC_Os02g49680, LOC_Os02g51080, LOC_Os03g07960, LOC_Os03g38950, LOC_Os07g30670, LOC_Os07g34570	LOC_OS01G13390, LOC_OS01G64960, LOC_OS02G49680, LOC_OS02G51080, LOC_OS03G07960, LOC_OS03G38950, LOC_OS07G30670, LOC_OS07G34570
GO:0044434	chloroplast part	986	12	5.37	0.0069	0.769	C	LOC_Os01g13390, LOC_Os01g64960, LOC_Os02g49680, LOC_Os02g51080, LOC_Os02g58150, LOC_Os03g07960, LOC_Os03g19560, LOC_Os03g38950, LOC_Os03g47610, LOC_Os07g22930, LOC_Os07g30670, LOC_Os07g34570	LOC_OS01G13390, LOC_OS01G64960, LOC_OS02G49680, LOC_OS02G51080, LOC_OS02G58150, LOC_OS03G07960, LOC_OS03G19560, LOC_OS03G38950, LOC_OS03G47610, LOC_OS07G22930, LOC_OS07G30670, LOC_OS07G34570
GO:0009535	chloroplast thylakoid membrane	314	6	1.71	0.0073	0.769	C	LOC_Os01g13390, LOC_Os01g64960, LOC_Os02g49680, LOC_Os02g51080, LOC_Os03g07960, LOC_Os07g30670	LOC_OS01G13390, LOC_OS01G64960, LOC_OS02G49680, LOC_OS02G51080, LOC_OS03G07960, LOC_OS07G30670
GO:0055035	plastid thylakoid membrane	315	6	1.71	0.0074	0.769	C	LOC_Os01g13390, LOC_Os01g64960, LOC_Os02g49680, LOC_Os02g51080, LOC_Os03g07960, LOC_Os07g30670	LOC_OS01G13390, LOC_OS01G64960, LOC_OS02G49680, LOC_OS02G51080, LOC_OS03G07960, LOC_OS07G30670
GO:0044435	plastid part	1003	12	5.46	0.0079	0.769	C	LOC_Os01g13390, LOC_Os01g64960, LOC_Os02g49680, LOC_Os02g51080, LOC_Os02g58150, LOC_Os03g07960, LOC_Os03g19560, LOC_Os03g38950, LOC_Os03g47610, LOC_Os07g22930, LOC_Os07g30670, LOC_Os07g34570	LOC_OS01G13390, LOC_OS01G64960, LOC_OS02G49680, LOC_OS02G51080, LOC_OS02G58150, LOC_OS03G07960, LOC_OS03G19560, LOC_OS03G38950, LOC_OS03G47610, LOC_OS07G22930, LOC_OS07G30670, LOC_OS07G34570
GO:0044459	plasma membrane part	427	7	2.32	0.0086	0.769	C	LOC_Os02g50960, LOC_Os07g35350, LOC_Os07g35480, LOC_Os07g35520, LOC_Os07g35560, LOC_Os11g31190, LOC_Os12g01140	LOC_OS02G50960, LOC_OS07G35350, LOC_OS07G35480, LOC_OS07G35520, LOC_OS07G35560, LOC_OS11G31190, LOC_OS12G01140
GO:0042651	thylakoid membrane	341	6	1.86	0.0107	0.769	C	LOC_Os01g13390, LOC_Os01g64960, LOC_Os02g49680, LOC_Os02g51080, LOC_Os03g07960, LOC_Os07g30670	LOC_OS01G13390, LOC_OS01G64960, LOC_OS02G49680, LOC_OS02G51080, LOC_OS03G07960, LOC_OS07G30670
GO:0046658	anchored component of plasma membrane	160	4	0.87	0.0113	0.769	C	LOC_Os07g35350, LOC_Os07g35480, LOC_Os07g35520, LOC_Os07g35560	LOC_OS07G35350, LOC_OS07G35480, LOC_OS07G35520, LOC_OS07G35560
GO:0034357	photosynthetic membrane	367	6	2	0.0149	0.905	C	LOC_Os01g13390, LOC_Os01g64960, LOC_Os02g49680, LOC_Os02g51080, LOC_Os03g07960, LOC_Os07g30670	LOC_OS01G13390, LOC_OS01G64960, LOC_OS02G49680, LOC_OS02G51080, LOC_OS03G07960, LOC_OS07G30670
GO:0044436	thylakoid part	383	6	2.08	0.018	0.905	C	LOC_Os01g13390, LOC_Os01g64960, LOC_Os02g49680, LOC_Os02g51080, LOC_Os03g07960, LOC_Os07g30670	LOC_OS01G13390, LOC_OS01G64960, LOC_OS02G49680, LOC_OS02G51080, LOC_OS03G07960, LOC_OS07G30670
GO:0009507	chloroplast	1680	16	9.14	0.018	0.905	C	LOC_Os01g13390, LOC_Os01g64960, LOC_Os02g49680, LOC_Os02g51080, LOC_Os02g58150, LOC_Os03g07960, LOC_Os03g19560, LOC_Os03g38950, LOC_Os03g47610, LOC_Os04g58200, LOC_Os05g05600, LOC_Os07g22930, LOC_Os07g30670, LOC_Os07g32570, LOC_Os07g34570, LOC_Os10g38140	LOC_OS01G13390, LOC_OS01G64960, LOC_OS02G49680, LOC_OS02G51080, LOC_OS02G58150, LOC_OS03G07960, LOC_OS03G19560, LOC_OS03G38950, LOC_OS03G47610, LOC_OS04G58200, LOC_OS05G05600, LOC_OS07G22930, LOC_OS07G30670, LOC_OS07G32570, LOC_OS07G34570, LOC_OS10G38140
GO:0009534	chloroplast thylakoid	385	6	2.09	0.0184	0.905	C	LOC_Os01g13390, LOC_Os01g64960, LOC_Os02g49680, LOC_Os02g51080, LOC_Os03g07960, LOC_Os07g30670	LOC_OS01G13390, LOC_OS01G64960, LOC_OS02G49680, LOC_OS02G51080, LOC_OS03G07960, LOC_OS07G30670
GO:0031976	plastid thylakoid	385	6	2.09	0.0184	0.905	C	LOC_Os01g13390, LOC_Os01g64960, LOC_Os02g49680, LOC_Os02g51080, LOC_Os03g07960, LOC_Os07g30670	LOC_OS01G13390, LOC_OS01G64960, LOC_OS02G49680, LOC_OS02G51080, LOC_OS03G07960, LOC_OS07G30670
GO:0009536	plastid	1756	16	9.56	0.0262	1	C	LOC_Os01g13390, LOC_Os01g64960, LOC_Os02g49680, LOC_Os02g51080, LOC_Os02g58150, LOC_Os03g07960, LOC_Os03g19560, LOC_Os03g38950, LOC_Os03g47610, LOC_Os04g58200, LOC_Os05g05600, LOC_Os07g22930, LOC_Os07g30670, LOC_Os07g32570, LOC_Os07g34570, LOC_Os10g38140	LOC_OS01G13390, LOC_OS01G64960, LOC_OS02G49680, LOC_OS02G51080, LOC_OS02G58150, LOC_OS03G07960, LOC_OS03G19560, LOC_OS03G38950, LOC_OS03G47610, LOC_OS04G58200, LOC_OS05G05600, LOC_OS07G22930, LOC_OS07G30670, LOC_OS07G32570, LOC_OS07G34570, LOC_OS10G38140
GO:0005634	nucleus	3332	26	18.13	0.0288	1	C	LOC_Os01g42190, LOC_Os01g50622, LOC_Os01g51210, LOC_Os01g53220, LOC_Os01g56780, LOC_Os01g62810, LOC_Os01g74020, LOC_Os02g04080, LOC_Os02g10780, LOC_Os02g39360, LOC_Os02g39710, LOC_Os03g08330, LOC_Os03g11614, LOC_Os03g27080, LOC_Os04g42120, LOC_Os05g14750, LOC_Os06g07040, LOC_Os06g19444, LOC_Os06g44450, LOC_Os06g51260, LOC_Os07g44820, LOC_Os08g06110, LOC_Os10g12140, LOC_Os11g34460, LOC_Os12g01140,…	LOC_OS01G42190, LOC_OS01G50622, LOC_OS01G51210, LOC_OS01G53220, LOC_OS01G56780, LOC_OS01G62810, LOC_OS01G74020, LOC_OS02G04080, LOC_OS02G10780, LOC_OS02G39360, LOC_OS02G39710, LOC_OS03G08330, LOC_OS03G11614, LOC_OS03G27080, LOC_OS04G42120, LOC_OS05G14750, LOC_OS06G07040, LOC_OS06G19444, LOC_OS06G44450, LOC_OS06G51260, LOC_OS07G44820, LOC_OS08G06110, LOC_OS10G12140, LOC_OS11G34460, LOC_OS12G01140,…
GO:0031226	intrinsic component of plasma membrane	372	5	2.02	0.0522	1	C	LOC_Os07g35350, LOC_Os07g35480, LOC_Os07g35520, LOC_Os07g35560, LOC_Os11g31190	LOC_OS07G35350, LOC_OS07G35480, LOC_OS07G35520, LOC_OS07G35560, LOC_OS11G31190
GO:0043231	intracellular membrane-bounded organelle	7238	47	39.38	0.0605	1	C	LOC_Os01g13390, LOC_Os01g42190, LOC_Os01g50622, LOC_Os01g51210, LOC_Os01g53220, LOC_Os01g56780, LOC_Os01g62810, LOC_Os01g64960, LOC_Os01g74020, LOC_Os02g04080, LOC_Os02g10780, LOC_Os02g11960, LOC_Os02g39360, LOC_Os02g39710, LOC_Os02g49650, LOC_Os02g49680, LOC_Os02g50960, LOC_Os02g51080, LOC_Os02g58150, LOC_Os03g07960, LOC_Os03g08330, LOC_Os03g11614, LOC_Os03g19560, LOC_Os03g27080, LOC_Os03g38950,…	LOC_OS01G13390, LOC_OS01G42190, LOC_OS01G50622, LOC_OS01G51210, LOC_OS01G53220, LOC_OS01G56780, LOC_OS01G62810, LOC_OS01G64960, LOC_OS01G74020, LOC_OS02G04080, LOC_OS02G10780, LOC_OS02G11960, LOC_OS02G39360, LOC_OS02G39710, LOC_OS02G49650, LOC_OS02G49680, LOC_OS02G50960, LOC_OS02G51080, LOC_OS02G58150, LOC_OS03G07960, LOC_OS03G08330, LOC_OS03G11614, LOC_OS03G19560, LOC_OS03G27080, LOC_OS03G38950,…
GO:0043227	membrane-bounded organelle	7245	47	39.42	0.0615	1	C	LOC_Os01g13390, LOC_Os01g42190, LOC_Os01g50622, LOC_Os01g51210, LOC_Os01g53220, LOC_Os01g56780, LOC_Os01g62810, LOC_Os01g64960, LOC_Os01g74020, LOC_Os02g04080, LOC_Os02g10780, LOC_Os02g11960, LOC_Os02g39360, LOC_Os02g39710, LOC_Os02g49650, LOC_Os02g49680, LOC_Os02g50960, LOC_Os02g51080, LOC_Os02g58150, LOC_Os03g07960, LOC_Os03g08330, LOC_Os03g11614, LOC_Os03g19560, LOC_Os03g27080, LOC_Os03g38950,…	LOC_OS01G13390, LOC_OS01G42190, LOC_OS01G50622, LOC_OS01G51210, LOC_OS01G53220, LOC_OS01G56780, LOC_OS01G62810, LOC_OS01G64960, LOC_OS01G74020, LOC_OS02G04080, LOC_OS02G10780, LOC_OS02G11960, LOC_OS02G39360, LOC_OS02G39710, LOC_OS02G49650, LOC_OS02G49680, LOC_OS02G50960, LOC_OS02G51080, LOC_OS02G58150, LOC_OS03G07960, LOC_OS03G08330, LOC_OS03G11614, LOC_OS03G19560, LOC_OS03G27080, LOC_OS03G38950,…
GO:0016798	hydrolase activity, acting on glycosyl bonds	523	9	2.54	0.0011	1	F	LOC_Os01g19170, LOC_Os01g51210, LOC_Os03g30470, LOC_Os05g20020, LOC_Os07g10840, LOC_Os07g35350, LOC_Os07g35480, LOC_Os07g35520, LOC_Os07g35560	LOC_OS01G19170, LOC_OS01G51210, LOC_OS03G30470, LOC_OS05G20020, LOC_OS07G10840, LOC_OS07G35350, LOC_OS07G35480, LOC_OS07G35520, LOC_OS07G35560
GO:0009881	photoreceptor activity	11	2	0.05	0.0013	1	F	LOC_Os11g34460, LOC_Os12g01140	LOC_OS11G34460, LOC_OS12G01140
GO:0004553	hydrolase activity, hydrolyzing O-glycosyl compounds	445	8	2.16	0.0015	1	F	LOC_Os01g19170, LOC_Os03g30470, LOC_Os05g20020, LOC_Os07g10840, LOC_Os07g35350, LOC_Os07g35480, LOC_Os07g35520, LOC_Os07g35560	LOC_OS01G19170, LOC_OS03G30470, LOC_OS05G20020, LOC_OS07G10840, LOC_OS07G35350, LOC_OS07G35480, LOC_OS07G35520, LOC_OS07G35560
GO:0016628	oxidoreductase activity, acting on the CH-CH group of donors, NAD or NADP as acceptor	30	2	0.15	0.0093	1	F	LOC_Os02g51080, LOC_Os04g58200	LOC_OS02G51080, LOC_OS04G58200
GO:0016671	oxidoreductase activity, acting on a sulfur group of donors, disulfide as acceptor	40	2	0.19	0.0162	1	F	LOC_Os02g53400, LOC_Os07g32570	LOC_OS02G53400, LOC_OS07G32570
GO:0001871	pattern binding	209	4	1.02	0.0191	1	F	LOC_Os07g35350, LOC_Os07g35480, LOC_Os07g35520, LOC_Os07g35560	LOC_OS07G35350, LOC_OS07G35480, LOC_OS07G35520, LOC_OS07G35560
GO:0030247	polysaccharide binding	209	4	1.02	0.0191	1	F	LOC_Os07g35350, LOC_Os07g35480, LOC_Os07g35520, LOC_Os07g35560	LOC_OS07G35350, LOC_OS07G35480, LOC_OS07G35520, LOC_OS07G35560
GO:0004650	polygalacturonase activity	46	2	0.22	0.0211	1	F	LOC_Os01g19170, LOC_Os05g20020	LOC_OS01G19170, LOC_OS05G20020
GO:0051536	iron-sulfur cluster binding	124	3	0.6	0.0227	1	F	LOC_Os03g47610, LOC_Os07g30670, LOC_Os07g32570	LOC_OS03G47610, LOC_OS07G30670, LOC_OS07G32570
GO:0051540	metal cluster binding	124	3	0.6	0.0227	1	F	LOC_Os03g47610, LOC_Os07g30670, LOC_Os07g32570	LOC_OS03G47610, LOC_OS07G30670, LOC_OS07G32570
GO:0016491	oxidoreductase activity	1752	15	8.51	0.0229	1	F	LOC_Os01g40860, LOC_Os02g51080, LOC_Os02g53400, LOC_Os03g45250, LOC_Os04g14690, LOC_Os04g58200, LOC_Os05g06300, LOC_Os06g01250, LOC_Os07g32570, LOC_Os07g34570, LOC_Os07g46940, LOC_Os08g39660, LOC_Os08g43440, LOC_Os10g14180, LOC_Os11g18570	LOC_OS01G40860, LOC_OS02G51080, LOC_OS02G53400, LOC_OS03G45250, LOC_OS04G14690, LOC_OS04G58200, LOC_OS05G06300, LOC_OS06G01250, LOC_OS07G32570, LOC_OS07G34570, LOC_OS07G46940, LOC_OS08G39660, LOC_OS08G43440, LOC_OS10G14180, LOC_OS11G18570
GO:0030246	carbohydrate binding	457	6	2.22	0.0244	1	F	LOC_Os07g35350, LOC_Os07g35480, LOC_Os07g35520, LOC_Os07g35560, LOC_Os08g02990, LOC_Os08g03200	LOC_OS07G35350, LOC_OS07G35480, LOC_OS07G35520, LOC_OS07G35560, LOC_OS08G02990, LOC_OS08G03200
GO:0038023	signaling receptor activity	54	2	0.26	0.0284	1	F	LOC_Os11g34460, LOC_Os12g01140	LOC_OS11G34460, LOC_OS12G01140
GO:0016627	oxidoreductase activity, acting on the CH-CH group of donors	67	2	0.33	0.0422	1	F	LOC_Os02g51080, LOC_Os04g58200	LOC_OS02G51080, LOC_OS04G58200
GO:0004872	receptor activity	73	2	0.35	0.0492	1	F	LOC_Os11g34460, LOC_Os12g01140	LOC_OS11G34460, LOC_OS12G01140
GO:0042802	identical protein binding	170	3	0.83	0.0502	1	F	LOC_Os01g51210, LOC_Os07g34570, LOC_Os12g01140	LOC_OS01G51210, LOC_OS07G34570, LOC_OS12G01140
GO:0003677	DNA binding	2303	17	11.19	0.0539	1	F	LOC_Os01g15900, LOC_Os01g18240, LOC_Os01g24460, LOC_Os01g53220, LOC_Os01g56780, LOC_Os01g74020, LOC_Os02g15350, LOC_Os03g11614, LOC_Os03g27080, LOC_Os03g39432, LOC_Os06g51260, LOC_Os07g44820, LOC_Os07g48570, LOC_Os08g06110, LOC_Os08g08130, LOC_Os10g12140, LOC_Os11g34460	LOC_OS01G15900, LOC_OS01G18240, LOC_OS01G24460, LOC_OS01G53220, LOC_OS01G56780, LOC_OS01G74020, LOC_OS02G15350, LOC_OS03G11614, LOC_OS03G27080, LOC_OS03G39432, LOC_OS06G51260, LOC_OS07G44820, LOC_OS07G48570, LOC_OS08G06110, LOC_OS08G08130, LOC_OS10G12140, LOC_OS11G34460
GO:0016709	oxidoreductase activity, acting on paired donors, with incorporation or reduction of molecular oxygen, NAD(P)H as one donor, and incorporation of one atom of oxygen	188	3	0.91	0.064	1	F	LOC_Os04g14690, LOC_Os06g01250, LOC_Os08g39660	LOC_OS04G14690, LOC_OS06G01250, LOC_OS08G39660
GO:0046983	protein dimerization activity	732	7	3.56	0.0664	1	F	LOC_Os01g24460, LOC_Os01g51210, LOC_Os03g11614, LOC_Os03g39432, LOC_Os04g23550, LOC_Os07g34570, LOC_Os10g12140	LOC_OS01G24460, LOC_OS01G51210, LOC_OS03G11614, LOC_OS03G39432, LOC_OS04G23550, LOC_OS07G34570, LOC_OS10G12140
GO:0005515	protein binding	5508	34	26.76	0.0731	1	F	LOC_Os01g12810, LOC_Os01g24460, LOC_Os01g40480, LOC_Os01g51210, LOC_Os01g60730, LOC_Os01g62810, LOC_Os02g04080, LOC_Os02g29150, LOC_Os02g39710, LOC_Os02g46980, LOC_Os02g49230, LOC_Os02g58150, LOC_Os03g08330, LOC_Os03g11614, LOC_Os03g19560, LOC_Os03g27080, LOC_Os03g39432, LOC_Os03g46040, LOC_Os04g23550, LOC_Os05g42210, LOC_Os06g07040, LOC_Os06g19444, LOC_Os06g44450, LOC_Os07g34510, LOC_Os07g34570,…	LOC_OS01G12810, LOC_OS01G24460, LOC_OS01G40480, LOC_OS01G51210, LOC_OS01G60730, LOC_OS01G62810, LOC_OS02G04080, LOC_OS02G29150, LOC_OS02G39710, LOC_OS02G46980, LOC_OS02G49230, LOC_OS02G58150, LOC_OS03G08330, LOC_OS03G11614, LOC_OS03G19560, LOC_OS03G27080, LOC_OS03G39432, LOC_OS03G46040, LOC_OS04G23550, LOC_OS05G42210, LOC_OS06G07040, LOC_OS06G19444, LOC_OS06G44450, LOC_OS07G34510, LOC_OS07G34570,…
GO:0042803	protein homodimerization activity	92	2	0.45	0.0739	1	F	LOC_Os01g51210, LOC_Os07g34570	LOC_OS01G51210, LOC_OS07G34570
GO:0004364	glutathione transferase activity	93	2	0.45	0.0753	1	F	LOC_Os10g38140, LOC_Os11g17954	LOC_OS10G38140, LOC_OS11G17954
GO:0000989	transcription factor activity, transcription factor binding	97	2	0.47	0.0809	1	F	LOC_Os02g39360, LOC_Os03g08330	LOC_OS02G39360, LOC_OS03G08330
GO:0000988	transcription factor activity, protein binding	105	2	0.51	0.0926	1	F	LOC_Os02g39360, LOC_Os03g08330	LOC_OS02G39360, LOC_OS03G08330
GO:0016705	oxidoreductase activity, acting on paired donors, with incorporation or reduction of molecular oxygen	493	5	2.4	0.0928	1	F	LOC_Os04g14690, LOC_Os06g01250, LOC_Os08g39660, LOC_Os08g43440, LOC_Os11g18570	LOC_OS04G14690, LOC_OS06G01250, LOC_OS08G39660, LOC_OS08G43440, LOC_OS11G18570
GO:0016667	oxidoreductase activity, acting on a sulfur group of donors	109	2	0.53	0.0986	1	F	LOC_Os02g53400, LOC_Os07g32570	LOC_OS02G53400, LOC_OS07G32570
