# Supplementary material for: Natural variation in LONELY GUY-Like 1 regulates rice grain weight under warmer night conditions
Source: Plant Physiol. 2024 May 31;196(1):164–80. doi: 10.1093/plphys/kiae313 (PMC11376391; doi:10.1093/plphys/kiae313)
Supplement: kiae313_Supplementary_Data [file kiae313_supplementary_data.zip › TableS11_primers.xlsx]

## Sheet: Sheet1
Table S11. List of Primers used in study.
Purpose		Genotypes	Gene	Primer	Primer Sequence (5'-3")
CRISPR CAS9-based knock-out (KO)		KO#3 (sg1)	LOGL1	F	gtgtGAGAGGGATCGAGTTGGTCTA
				R	aaacTAGACCAACTCGATCCCTCTC
		KOs # and #2 (sg2)	LOGL1	F	gtgtGAAAAGCACTCATGCCCACCG
				R	aaacCGGTGGGCATGAGTGCTTTTC
Over-expression (OE)		OE #1, #2, #3	LOGL1	F	CACCATGGGCGACAACAGCGCC
				R	CGATTCCTCTGGTGTCTTTCCATAACC
KO screening	KO screening: Primers of PCR amplification of target region	KO#3 (sg1)	LOGL1	F	CACCATGGGCGACAACAGCGCC
				R	TACGTGATAGACCCTTGTGCC
		KOs # and #2 (sg2)		F	CACAGAAAAGAGAAGCTGCCAA
				R	CGCCATCAAGAACCGTCTGC
	Primers for amplicon sequencing	KO#3 (sg1)	LOGL1	F	CACCATGGGCGACAACAGCGCC
		KOs # and #2 (sg2)	LOGL1	F	CGGGTTGATGGGCTTGATCG						Fertility
									SGW		Sensitive	Resilient	Total
Quantitaive RT-PCR			LOGL1	F	CCGTTGCTTGCGCTATTTGA					% change in SGW by HNT	more than 5% reduction	% change > -5%
				R	ATCTCCCAGCTTGTACGTGG				Sensitive	more than 5% reduction	32	30	62
									Moderately resilient	increase or decrease is <5%	27	39	66
			Referance (Os03g63430)	F	TCAACGTGGAGAAGCAGATG				Resilient	more than 5% increase	20	29	49
				R	ATGGCAGTGATAGCCTGCTT
			CK1	F	TCCACTATTGCCGCTCACTG
				R	GGTGCTAACCCAGAAGGTCC
			OsBHLH118	F	TCAGCTGGCTACGCAAATTC
				R	TGATCACCACCAAGCCTAGA
			OsTRBF3	F	CAGAAGGATCCGGAGTTCAG
				R	GAGTCTGAGAGCTTGGAGAT
