# Supplementary material for: Natural variation in LONELY GUY-Like 1 regulates rice grain weight under warmer night conditions
Source: Plant Physiol. 2024 May 31;196(1):164–80. doi: 10.1093/plphys/kiae313 (PMC11376391; doi:10.1093/plphys/kiae313)
Supplement: kiae313_Supplementary_Data [file kiae313_supplementary_data.zip › TableS3_highLow.xlsx]

## Sheet: Sheet1
Table S3. The list of inferior and superior rice accessions identified based on their performance under HNT
NSFTVID	GSOR ID	Accession name	Country of origin	Subpopulation	SGW under HNT	Fertility (%) under HNT	SGW group	Fertility group	Performance under HNT
NSFTV251	301241	H256-76-1-1-1	Argentina	tropical-japonica	8.31	68.6567	low (<15 mg)	low (<70%)	Inferior
NSFTV253	301243	Guineandao	Guinea	admixed-japonica	9.86	60	low (<15 mg)	low (<70%)	Inferior
NSFTV309	301299	Manzano	Zaire	tropical-japonica	11.05	48.8636	low (<15 mg)	low (<70%)	Inferior
NSFTV57	301053	NSFTV57	Unknown	indica	11.19	51.9313	low (<15 mg)	low (<70%)	Inferior
NSFTV217	301208	YRL-1	Australia	admixed-japonica	11.95	31.4488	low (<15 mg)	low (<70%)	Inferior
NSFTV349	301339	Chang Ch'Sang Hsu Tao	China	indica	12.815	64.6344	low (<15 mg)	low (<70%)	Inferior
NSFTV255	301245	Pai Hok Glutinous	Hong Kong	indica	12.9	36.5385	low (<15 mg)	low (<70%)	Inferior
NSFTV371	301358	Santhi Sufaid	Pakistan	aus	12.9733	63.2722	low (<15 mg)	low (<70%)	Inferior
NSFTV372	301359	Sufaid	Pakistan	aus	13.125	65.477	low (<15 mg)	low (<70%)	Inferior
NSFTV337	301327	Sabharaj	Bangladesh	indica	13.42	62.766	low (<15 mg)	low (<70%)	Inferior
NSFTV14	301013				13.45	17.9487	low (<15 mg)	low (<70%)	Inferior
NSFTV302	301292	WIR 3039	Tajikistan	temperate-japonica	13.6	30.5389	low (<15 mg)	low (<70%)	Inferior
NSFTV147	301138	Sinampaga Selection	Philippines	tropical-japonica	13.755	55.6032	low (<15 mg)	low (<70%)	Inferior
NSFTV152	301143	T 1	India	aus	14.29	53.8462	low (<15 mg)	low (<70%)	Inferior
NSFTV53	301049	Firooz	Iran	aromatic	14.3067	39.3396	low (<15 mg)	low (<70%)	Inferior
NSFTV131	301122	Phudugey	Bhutan	aus	14.36	56.5294	low (<15 mg)	low (<70%)	Inferior
NSFTV301	301291	Melanotrix	Tajikistan	temperate-japonica	14.63	34.4186	low (<15 mg)	low (<70%)	Inferior
NSFTV198	301189	Leah	United States	tropical-japonica	14.63	31.9149	low (<15 mg)	low (<70%)	Inferior
NSFTV359	301347	Surjamkuhi	India	aus	14.69	66.6667	low (<15 mg)	low (<70%)	Inferior
NSFTV156	301147	Taichung Native 1	Taiwan	indica	14.79	64.4545	low (<15 mg)	low (<70%)	Inferior
NSFTV256	301246	Romanica	Hungary	temperate-japonica	14.89	45.977	low (<15 mg)	low (<70%)	Inferior
NSFTV306	301296	WIR 3764	Uzbekistan	temperate-japonica	20.005	95.148	high (>20 mg)	high (>90%)	Superior
NSFTV72	301065	IR 8	Philippines	indica	20.22	93.8144	high (>20 mg)	high (>90%)	Superior
NSFTV279	301269	Kon Suito	Mongolia	admixed	20.43	91.7526	high (>20 mg)	high (>90%)	Superior
NSFTV58	301054	Ghati Kamma Nangarhar	Afghanistan	aus	21.06	90.0474	high (>20 mg)	high (>90%)	Superior
NSFTV250	301240	Bulgare	France	temperate-japonica	21.86	91.4912	high (>20 mg)	high (>90%)	Superior
NSFTV303	301293	Kihogo	Tanzania	temperate-japonica	22.33	100	high (>20 mg)	high (>90%)	Superior
NSFTV274	301264	Padi Pagalong	Malaysia	tropical-japonica	22.87	91.3043	high (>20 mg)	high (>90%)	Superior
NSFTV192	301183	Erythroceros Hokkaido	Poland	temperate-japonica	23.19	90.2182	high (>20 mg)	high (>90%)	Superior
NSFTV55	301051	Gerdeh	Iran	admixed-japonica	24.24	93.617	high (>20 mg)	high (>90%)	Superior
NSFTV99	301091	LAC 23	Liberia	tropical-japonica	24.8133	95.4831	high (>20 mg)	high (>90%)	Superior
NSFTV295	301285	Bombilla	Spain	temperate-japonica	24.97	95.2381	high (>20 mg)	high (>90%)	Superior
NSFTV288	301278	Italica Carolina	Poland	temperate-japonica	25.1667	91.6271	high (>20 mg)	high (>90%)	Superior
NSFTV56	301052	Geumobyeo	Republic of Korea	temperate-japonica	25.7325	96.7998	high (>20 mg)	high (>90%)	Superior
NSFTV264	301254	Baldo	Italy	admixed-japonica	27.87	91.8605	high (>20 mg)	high (>90%)	Superior
NSFTV204	301195	Razza 77	Italy	temperate-japonica	28.64	95.7143	high (>20 mg)	high (>90%)	Superior
NSFTV27	301025	NSFTV27	Unknown	tropical-japonica	29.06	93.8462	high (>20 mg)	high (>90%)	Superior
