# Supplementary material for: Natural variation in LONELY GUY-Like 1 regulates rice grain weight under warmer night conditions
Source: Plant Physiol. 2024 May 31;196(1):164–80. doi: 10.1093/plphys/kiae313 (PMC11376391; doi:10.1093/plphys/kiae313)
Supplement: kiae313_Supplementary_Data [file kiae313_supplementary_data.zip › TableS4_GWA_Updated.xlsx]

## Sheet: TableS4
Table S4. GWAS-based significant SNPs associated with single grain weight under control and HNT. Genes in vicinity (within 40kb of each SNP) of significant SNPs (location based on MSUv7.0) are enlisted. The 3 SNPs (SGW1, sSGW6.1 and sSGW6.2) used in favorable allele stacking analysis are highlighted.
Treatment	Chromosome	Walia_QTL	Genomic region	SNP_ID	SNP Heritability	SNP_Position	log10P(-ve)	R2	allelic effect	Gene_start	Gene_Stop	MSU v7.0 ID	Transposable element	Is expressed	MSU_annotation	FunRiceGene	Oryzabase
control	1	qtl1.1	19994967-20323827	SNP-1.20013921.	0.37	20014967	5.96122	0.0886109	-2.51789	20001505	20008180	LOC_Os01g36170	Y	Y	retrotransposon protein, putative, Ty3-gypsy subclass, expressed
										20010148	20013007	LOC_Os01g36180	Y	Y	retrotransposon protein, putative, Ty3-gypsy subclass, expressed
										20023159	20023440	LOC_Os01g36200	N	Y	expressed protein
										20033503	20035006	LOC_Os01g36220	N	Y	bZIP transcription factor domain containing protein, expressed		OsbZIP04, OsbZIP4
				SNP-1.20302781.		20303827	5.6804	0.0851345	-2.55274	20284447	20287465	LOC_Os01g36550	N	Y	protein kinase family protein, putative, expressed	OsLYK1	OsLysM-RLK3, LysM-RLK3, OsLYK1, LYK1
										20287702	20290661	LOC_Os01g36560	N	Y	auxin-induced protein 5NG4, putative, expressed		Os5NG4
										20292590	20292886	LOC_Os01g36570	N	N	glycine-rich protein 2, putative
										20299522	20302467	LOC_Os01g36580	N	Y	auxin-induced protein 5NG4, putative, expressed		FCO6
										20304884	20310385	LOC_Os01g36590	N	Y	nodulin, putative, expressed
										20312945	20314180	LOC_Os01g36600	N	Y	PPR repeat domain containing protein, putative, expressed
										20314316	20316106	LOC_Os01g36610	N	Y	expressed protein
										20317862	20319378	LOC_Os01g36620	N	Y	pectate lyase family protein, expressed		OsPSE1, OsPLL1, PLL1
										20322698	20326376	LOC_Os01g36630	N	Y	jmjC domain-containing protein 4, putative, expressed		JMJ709
hnt	1	qtl1.2	2219757-2259757	SNP-1.2238756.	0.23	2239757	5.3883	0.0820453	-3.00932	2233636	2234508	LOC_Os01g04850	Y	Y	retrotransposon protein, putative, unclassified, expressed
										2215586	2222837	LOC_Os01g04814	N	Y	vacuolar protein sorting-associating protein 4B, putative, expressed	OsSKD1	OsSKD1, SKD1
										2224683	2225060	LOC_Os01g04830	N	Y	expressed protein
										2226000	2229526	LOC_Os01g04840	N	Y	vacuolar protein sorting-associating protein 4B, putative, expressed
										2245732	2250576	LOC_Os01g04860	N	Y	DUF647 domain containing protein, putative, expressed		OsRUS5
										2250820	2255073	LOC_Os01g04870	N	Y	WD domain, G-beta repeat domain containing protein, expressed		OsWD40-2, UV-DDB2, OsUV-DDB2
hnt	1	qtl1.3	28164736-28275991	SNP-1.28183691.	0.11	28184736	6.02442	0.0984512	-2.45697	28161732	28166115	LOC_Os01g49010	N	Y	ORC4 - Putative origin recognition complex subunit 4, expressed	OsORC4	OsORC4
				SNP-1.28185856.		28186901	5.76481	0.0933415	-2.41284	28166404	28167210	LOC_Os01g49020	N	Y	expressed protein
				SNP-1.28193184.		28194229	6.09276	0.098543	-2.46104	28167063	28172563	LOC_Os01g49024	N	Y	phosphatidylserine synthase, putative, expressed		OsSUI3
				SNP-1.28199651.		28200696	5.60081	0.0906099	-2.35702	28173827	28174830	LOC_Os01g49026	N	Y	transmembrane protein 93, putative, expressed
				SNP-1.28200702.		28201747	5.92678	0.0955662	-2.38201	28176743	28177756	LOC_Os01g49030	N	Y	expressed protein
				SNP-1.28201868.		28202913	5.31308	0.0838556	-2.03233	28180868	28181677	LOC_Os01g49050	N	N	hypothetical protein
				SNP-1.28209666.		28210711	5.74982	0.0932108	-2.40664	28187853	28193358	LOC_Os01g49060	N	Y	prenyltransferase, putative, expressed
				SNP-1.28209817.		28210862	5.55048	0.0893016	-2.36029	28193378	28196715	LOC_Os01g49065	N	Y	expressed protein
				SNP-1.28213569.		28214614	5.62511	0.0905081	-2.40314	28197980	28198294	LOC_Os01g49070	N	Y	expressed protein
				SNP-1.28220835.		28221880	5.5828	0.0894115	-2.31496	28209112	28210954	LOC_Os01g49080	N	Y	expressed protein
				SNP-1.28234464.		28235509	5.74982	0.0932108	-2.40664	28218457	28220215	LOC_Os01g49090	Y	Y	retrotransposon protein, putative, unclassified, expressed
				SNP-1.28237920.		28238965	5.64584	0.0914282	-2.35153	28231417	28235420	LOC_Os01g49110	N	Y	prenyltransferase, putative, expressed
				SNP-1.28240500.		28241545	5.45491	0.0880461	-2.25666	28234702	28238634	LOC_Os01g49120	N	Y	MATE efflux family protein, putative, expressed
				SNP-1.28240716.		28241761	5.66315	0.0919843	-2.43119	28240069	28240557	LOC_Os01g49130	Y	Y	retrotransposon protein, putative, unclassified, expressed
				SNP-1.28251560.		28252605	5.36051	0.0873073	2.12915	28242146	28246259	LOC_Os01g49150	N	Y	anti-silencing protein, ASF1-like domain containing protein, expressed
				SNP-1.28254946.		28255991	5.79292	0.0920359	2.125	28246607	28248021	LOC_Os01g49154	N	Y	expressed protein
										28249920	28251516	LOC_Os01g49160	N	Y	MYB family transcription factor, putative, expressed
										28261415	28273067	LOC_Os01g49180	N	Y	ATP dependent DNA ligase family protein, putative, expressed
hnt	1	qtl1.4	29311661-29271661	SNP-1.29290615.	0.01	29291661	5.6012	0.10137	2.79152	29271158	29273270	LOC_Os01g50940	N	Y	helix-loop-helix DNA-binding domain containing protein, expressed	OsbHLH010	OsICE1, ICE1, OsbHLH010, bHLH010, OsMYL1, MYL1, bHLH116, OsMYC3, MYC3
										29277487	29277807	LOC_Os01g50950	N	Y	expressed protein
										29280126	29282901	LOC_Os01g50960	N	Y	RNA polymerase II transcriptional coactivator KELP, putative, expressed
										29285372	29288718	LOC_Os01g50970	N	Y	expressed protein
										29290326	29295442	LOC_Os01g50980	N	Y	cullin, putative, expressed
										29298041	29299464	LOC_Os01g50990	N	Y	FBD domain containing protein, putative, expressed
										29301260	29302430	LOC_Os01g51000	N	Y	expressed protein
										29306448	29312618	LOC_Os01g51010	N	Y	DUF292 domain containing protein, expressed
										29309116	29312618	LOC_Os01g51010	N	Y	DUF292 domain containing protein, expressed
hnt	1	qtl1.5/ qSGW1	29373433-29459549	SNP-1.29392387.	0.11	29393433	5.53092	0.0900963	2.52704	29369748	29376123	LOC_Os01g51130	Y	Y	transposon protein, putative, unclassified, expressed
				SNP-1.29427477.		29428523	6.2577	0.103549	2.69784	29382534	29385653	LOC_Os01g51140	N	Y	helix-loop-helix DNA-binding domain containing protein, expressed	bHLH	OsbHLH118
				SNP-1.29438503.(SGW1)		29439549	6.28435	0.104631	2.62707	29405623	29411374	LOC_Os01g51154	N	Y	single myb histone, putative, expressed	OsTRBF3	OsTRBF3
										29412196	29413972	LOC_Os01g51170	N	Y	glycylpeptide N-tetradecanoyltransferase 1, putative, expressed
										29416278	29423224	LOC_Os01g51180	Y	Y	transposon protein, putative, unclassified, expressed
										29423421	29428115	LOC_Os01g51190	N	Y	expressed protein
										29431601	29436466	LOC_Os01g51200	N	Y	CK1_CaseinKinase_1.3 - CK1 includes the casein kinase 1 kinases, expressed
										29437276	29439882	LOC_Os01g51210	N	Y	uncharacterized protein PA4923, putative, expressed		LOGL1
										29442650	29447144	LOC_Os01g51220	N	Y	transport protein particle component, Bet3, domain containing protein, expressed
										29447990	29450454	LOC_Os01g51230	N	Y	IQ calmodulin-binding motif domain containing protein, expressed
										29454654	29455461	LOC_Os01g51240	N	N	hypothetical protein
										29458644	29463035	LOC_Os01g51250	N	Y	mitochondrial carrier protein, putative, expressed
hnt	1	qtl1.6	29546823-29589545	SNP-1.29565777.	0.1	29566823	5.84638	0.0932395	-2.12349	29544661	29548524	LOC_Os01g51390	N	Y	mitochondrial-processing peptidase subunit, mitochondrial precursor, putative, expressed
				SNP-1.29568499.		29569545	5.75954	0.0917165	-2.29985	29551666	29554002	LOC_Os01g51400	N	Y	Leucine Rich Repeat family protein, expressed
										29560350	29567065	LOC_Os01g51410	N	Y	glycine dehydrogenase, putative, expressed
										29568547	29571484	LOC_Os01g51420	N	Y	calcineurin B, putative, expressed		OsCBL10
										29572653	29575706	LOC_Os01g51430	N	Y	green ripe-like, putative, expressed		OsRTH1, RTH1
										29578534	29578983	LOC_Os01g51440	N	Y	expressed protein
										29580715	29583174	LOC_Os01g51450	N	Y	NAP domain containing protein, putative, expressed		Orysa;NAP1;3, OsNAP1_L3
										29583876	29584603	LOC_Os01g51460	N	Y	expressed protein
										29585902	29586405	LOC_Os01g51470	N	Y	expressed protein
										29587120	29587624	LOC_Os01g51480	N	Y	expressed protein
										29589249	29590343	LOC_Os01g51490	N	Y	expressed protein
hnt	1	qtl1.7	30045753-30085753	SNP-1.30064707.	0.12	30065753	5.47681	0.0879407	-2.03571	30048291	30049986	LOC_Os01g52270	N	Y	NB-ARC domain containing protein, expressed		OsSTA31
										30055567	30057039	LOC_Os01g52280	N	Y	NB-ARC domain containing protein, expressed
										30058008	30060963	LOC_Os01g52290	N	Y	expressed protein		OsHSP70, hsp70
										30062716	30066346	LOC_Os01g52304	N	Y	NB-ARC domain containing protein, expressed
										30068605	30070131	LOC_Os01g52320	N	Y	NB-ARC domain containing protein, expressed
										30075624	30077126	LOC_Os01g52330	N	Y	NB-ARC domain containing protein, expressed
										30079649	30081500	LOC_Os01g52340	N	Y	NB-ARC domain containing protein, expressed
control	2	qtl2.1	25931520-26285399	SNP-2.25945650.	0.29	25951520	5.31684	0.0763261	-0.203825	25931511	25933904	LOC_Os02g43060	Y	N	retrotransposon protein, putative, Ty1-copia subclass
										25937172	25938413	LOC_Os02g43070	Y	Y	retrotransposon protein, putative, unclassified, expressed
										25940341	25944110	LOC_Os02g43080	N	Y	PPR repeat domain containing protein, putative, expressed
										25946390	25951088	LOC_Os02g43090	N	Y	myristoyl-acyl carrier protein thioesterase, chloroplast precursor, putative, expressed
										25955402	25956356	LOC_Os02g43100	N	Y	expressed protein
										25957160	25959377	LOC_Os02g43110	N	Y	sodium/calcium exchanger 1 precursor, putative, expressed		OsMHX1, MHX1, OsMHX2, MHX2
										25967752	25968734	LOC_Os02g43120	N	Y	zinc finger, C3HC4 type domain containing protein, expressed
				SNP-2.26031313.		26037183	5.80221	0.0848216	-0.392945	26021498	26021959	LOC_Os02g43160	N	Y	expressed protein
										26027785	26029493	LOC_Os02g43170	N	Y	B-box zinc finger family protein, putative, expressed		OsBBX6
										26031508	26033900	LOC_Os02g43180	N	Y	OsGrx_C3 - glutaredoxin subgroup I, expressed	OsGrx10	OsGRX10
										26034320	26041422	LOC_Os02g43194	N	Y	aldehyde dehydrogenase, putative, expressed	OS-ALDH	OS-ALDH, OsALDH3E1
										26042360	26043139	LOC_Os02g43210	N	Y	expressed protein
										26046025	26046681	LOC_Os02g43220	N	Y	polyamine oxidase, putative, expressed
										26047569	26048033	LOC_Os02g43230	N	Y	expressed protein
										26052820	26054216	LOC_Os02g43250	N	Y	receptor-like protein kinase precursor, putative, expressed
										26056918	26062077	LOC_Os02g43260	Y	Y	retrotransposon protein, putative, unclassified, expressed
				SNP-2.26259529.		26265399	5.86084	0.0857581	-0.157711	26243664	26246240	LOC_Os02g43480	N	Y	expressed protein
										26246799	26248165	LOC_Os02g43490	N	Y	expressed protein
										26248624	26252008	LOC_Os02g43500	N	Y	OR, putative, expressed		Osor
										26253018	26253744	LOC_Os02g43510	N	Y	GDP-L-fucose synthase 1, putative, expressed
										26262647	26265824	LOC_Os02g43519	N	Y	expressed protein
										26267434	26267727	LOC_Os02g43530	N	N	hypothetical protein
										26271679	26272657	LOC_Os02g43540	Y	Y	retrotransposon protein, putative, unclassified, expressed
										26275370	26277684	LOC_Os02g43550	N	Y	cyclin, putative, expressed	OsCYCP4;2	CycU4;4, CycU4;os;4, Orysa;CycU4;4, OsCYCP4;2
										26280253	26283914	LOC_Os02g43560	N	Y	WRKY34, expressed		OsWRKY34
control	3	qtl3.1	29085631-29440600	SNP-3.29098682.	0.3	29105631	5.5874	0.0847498	-0.389734	29088611	29093429	LOC_Os03g50920	N	Y	ZF-HD protein dimerisation region containing protein, expressed
										29098595	29105586	LOC_Os03g50940	N	Y	cytochrome c oxidase assembly protein COX11, mitochondrial precursor, putative, expressed	COX11|OsCOX11	OsCOX11
										29108322	29113122	LOC_Os03g50960	N	Y	LTPL118 - Protease inhibitor/seed storage/LTP family protein precursor, expressed
										29112636	29121892	LOC_Os03g50970	Y	Y	retrotransposon protein, putative, Ty1-copia subclass, expressed
				SNP-3.29413639.		29420600	5.84175	0.0869471	1.02949	29399950	29405115	LOC_Os03g51390	N	Y	expressed protein
										29409791	29414144	LOC_Os03g51420	N	N	hypothetical protein
										29395594	29403406	LOC_Os03g51380	N	Y	expressed protein
										29419116	29427439	LOC_Os03g51430	N	Y	SEC14 cytosolic factor family protein, putative, expressed
										29424346	29432915	LOC_Os03g51440	N	Y	LRR receptor-like protein kinase, putative, expressed
control	6	qt6.1	14986041-15026041	SNP-6.15005041.	0.49	15006041	5.56856	0.081933	-0.240842	14984597	14986852	LOC_Os06g25630	Y	Y	retrotransposon protein, putative, unclassified, expressed
										14987790	14988185	LOC_Os06g25640	Y	N	retrotransposon protein, putative, unclassified
										14988530	14990774	LOC_Os06g25650	Y	N	retrotransposon protein, putative, Ty3-gypsy subclass
										14991041	14994387	LOC_Os06g25660	Y	Y	transposon protein, putative, unclassified, expressed
										14995185	15004048	LOC_Os06g25670	N	Y	expressed protein
										15006065	15008361	LOC_Os06g25680	Y	N	transposon protein, putative, CACTA, En/Spm sub-class
										15010498	15012114	LOC_Os06g25690	Y	Y	retrotransposon protein, putative, unclassified, expressed
										15013322	15014185	LOC_Os06g25700	Y	Y	retrotransposon protein, putative, unclassified, expressed
										15015289	15018637	LOC_Os06g25710	Y	Y	retrotransposon protein, putative, unclassified, expressed
										15020222	15021025	LOC_Os06g25720	Y	N	transposon protein, putative, CACTA, En/Spm sub-class
control		qt6.2, qGW6	19567946-20585950	SNP-6.17579336.(sSGW6.1)	0.34	17580334	5.82276	0.0869471	-0.361947	17555785	17562493	LOC_Os06g30390	N	Y	oxidoreductase/ transition metal ion binding protein, putative, expressed
										17565595	17566008	LOC_Os06g30400	N	Y	expressed protein
										17576997	17578925	LOC_Os06g30420	N	Y	PPR repeat domain containing protein, putative, expressed
										17584536	17586350	LOC_Os06g30430	N	Y	disease resistance protein RPM1, putative, expressed
										17586899	17590682	LOC_Os06g30440	N	Y	OsGH3.7 - Probable indole-3-acetic acid-amido synthetase, expressed		OsGH3-7
										17593381	17593980	LOC_Os06g30450	N	Y	expressed protein
										17597786	17609675	LOC_Os06g30460	N	Y	2-oxo acid dehydrogenases acyltransferase domain containing protein, expressed
				SNP-6.19586948.		19587946	6.44915	0.0970393	-0.31258	19564209	19569249	LOC_Os06g33610	N	Y	cyclic nucleotide-gated ion channel 1, putative, expressed		OsCNGC14, OsCNGC3
										19576632	19577366	LOC_Os06g33620	Y	Y	expressed protein
										19578859	19579158	LOC_Os06g33630	Y	N	retrotransposon protein, putative, Ty3-gypsy subclass
										19581998	19585408	LOC_Os06g33640	N	Y	CAPIP1, putative, expressed	OsRCAR1	OsPYL/RCAR7, PYL7, OsPYL7, OsPYL8, PYL8, OsEnS-90, RCAR1, OsRCAR1
										19586425	19589623	LOC_Os06g33650	N	N	hypothetical protein
										19593746	19595295	LOC_Os06g33660	N	N	hypothetical protein
										19599277	19603396	LOC_Os06g33680	N	Y	expressed protein
										19604055	19606116	LOC_Os06g33690	N	Y	CAPIP1, putative, expressed	CAPIP1	OsPYL/RCAR8, PYL8, OsPYL8, OsPYL9, PYL9, CAPIP1
				SNP-6.20025944.		20026942	5.30404	0.0770742	0.211592	20006378	20007736	LOC_Os06g34370	Y	Y	transposon protein, putative, Pong sub-class, expressed
										20008346	20009575	LOC_Os06g34380	Y	N	transposon protein, putative, Pong sub-class
										20010528	20012036	LOC_Os06g34390	N	Y	zinc finger, C3HC4 type domain containing protein, expressed
										20019172	20021317	LOC_Os06g34400	N	Y	zinc finger, C3HC4 type domain containing protein, expressed
										20025001	20025327	LOC_Os06g34410	N	Y	expressed protein
										20025972	20031155	LOC_Os06g34420	Y	Y	DEAD/DEAH box helicase domain protein, putative, expressed		OsRH51, RH51, OsNRFG5
										20033279	20034343	LOC_Os06g34430	N	Y	zinc finger protein, putative, expressed
										20034666	20042684	LOC_Os06g34440	N	Y	dnaJ domain containing protein, expressed		OsDjC55
				SNP-6.20143494.		20144492	5.66815	0.0842763	0.0694944	20121525	20125289	LOC_Os06g34600	Y	N	retrotransposon protein, putative, Ty3-gypsy subclass
										20126199	20126870	LOC_Os06g34610	N	Y	expressed protein
										20131644	20132168	LOC_Os06g34620	N	Y	Zinc finger, C3HC4 type domain containing protein, expressed
										20134621	20135274	LOC_Os06g34630	N	Y	expressed protein
										20138220	20138690	LOC_Os06g34640	N	Y	zinc finger, C3HC4 type domain containing protein, expressed
										20143793	20144666	LOC_Os06g34650	N	Y	zinc finger, C3HC4 type domain containing protein, expressed
										20145118	20148099	LOC_Os06g34660	N	Y	X8 domain containing protein, expressed
										20149011	20150251	LOC_Os06g34670	N	Y	expressed protein
										20150646	20151752	LOC_Os06g34680	Y	Y	retrotransposon protein, putative, unclassified, expressed
										20158641	20165624	LOC_Os06g34690	N	Y	T-complex protein, putative, expressed
				SNP-6.20149468.		20150466	5.35622	0.0794608	0.0122903	20166745	20168754	LOC_Os06g34700	Y	Y	expressed protein
				SNP-6.20150777.(sSGW6.2)		20151775	5.83163	0.0868574	0.251231	20169366	20177261	LOC_Os06g34710	N	Y	expressed protein
				SNP-6.20169389.		20170387	5.65287	0.0843098	0.137753	20178120	20179043	LOC_Os06g34730	N	Y	expressed protein
				SNP-6.20564952.		20565950	5.45997	0.0814857	-1.94336	20546705	20552296	LOC_Os06g35220	Y	Y	retrotransposon protein, putative, Ty3-gypsy subclass, expressed
										20553372	20553865	LOC_Os06g35230	Y	N	hypothetical protein
										20555172	20555504	LOC_Os06g35240	Y	N	retrotransposon protein, putative, Ty3-gypsy subclass
										20556063	20558644	LOC_Os06g35250	Y	Y	retrotransposon protein, putative, Ty3-gypsy subclass, expressed
										20559047	20560934	LOC_Os06g35260	Y	Y	retrotransposon protein, putative, Ty3-gypsy subclass, expressed
										20561504	20564441	LOC_Os06g35270	Y	Y	retrotransposon protein, putative, Ty3-gypsy subclass, expressed
										20574703	20576020	LOC_Os06g35280	Y	N	retrotransposon protein, putative, Ty1-copia subclass
										20578770	20579267	LOC_Os06g35290	N	Y	expressed protein
										20581980	20583058	LOC_Os06g35300	N	Y	polygalacturonase, putative, expressed		OsPGL10, PGL10
										20584398	20585649	LOC_Os06g35310	Y	N	retrotransposon, putative, centromere-specific
hnt	6	qt6.3	13294299-14431668	SNP-6.13293299.	0.28	13294299	5.31171	0.0854913	-0.0236717	13278774	13279302	LOC_Os06g22800	N	N	hypothetical protein
										13297087	13301279	LOC_Os06g22810	N	Y	TKL_IRAK_CrRLK1L-1.14 - The CrRLK1L-1 subfamily has homology to the CrRLK1L homolog, expressed		OsCrRLK1L14
										13302546	13306574	LOC_Os06g22820	N	Y	cyclin-dependent kinase F-1, putative, expressed		CDKF;1, Orysa;CDKF;1, CDKF1, CDKF-1/CAK1AT, CDKF-1, CAK1AT, CAK1A
										14394105	14394455	LOC_Os06g24550	N	Y	expressed protein
										14398932	14399252	LOC_Os06g24560	N	N	hypothetical protein
				SNP-6.14410668.		14411668	5.86369	0.0951514	-0.703791	14402929	14408551	LOC_Os06g24570	Y	Y	retrotransposon protein, putative, unclassified, expressed
										14414517	14415628	LOC_Os06g24580	N	Y	expressed protein
										14418161	14428791	LOC_Os06g24594	N	Y	exonuclease, putative, expressed
hnt	6	qt6.4, qGW6	17560334-20171775	SNP-6.17579336.(sSGW6.1)	0.36	17580334	5.76304	0.0928607	-0.66895	17555785	17562493	LOC_Os06g30390	N	Y	oxidoreductase/ transition metal ion binding protein, putative, expressed
										17565595	17566008	LOC_Os06g30400	N	Y	expressed protein
										17576997	17578925	LOC_Os06g30420	N	Y	PPR repeat domain containing protein, putative, expressed
										17584536	17586350	LOC_Os06g30430	N	Y	disease resistance protein RPM1, putative, expressed
										17586899	17590682	LOC_Os06g30440	N	Y	OsGH3.7 - Probable indole-3-acetic acid-amido synthetase, expressed		OsGH3-7
										17593381	17593980	LOC_Os06g30450	N	Y	expressed protein
										17597786	17609675	LOC_Os06g30460	N	Y	2-oxo acid dehydrogenases acyltransferase domain containing protein, expressed
				SNP-6.20150777.(sSGW6.2)		20151775	5.46319	0.0884716	0.132735	20131644	20132168	LOC_Os06g34620	N	Y	Zinc finger, C3HC4 type domain containing protein, expressed
										20134621	20135274	LOC_Os06g34630	N	Y	expressed protein
										20138220	20138690	LOC_Os06g34640	N	Y	zinc finger, C3HC4 type domain containing protein, expressed
										20143793	20144666	LOC_Os06g34650	N	Y	zinc finger, C3HC4 type domain containing protein, expressed
										20145118	20148099	LOC_Os06g34660	N	Y	X8 domain containing protein, expressed
										20149011	20150251	LOC_Os06g34670	N	Y	expressed protein
										20150646	20151752	LOC_Os06g34680	Y	Y	retrotransposon protein, putative, unclassified, expressed
										20158641	20165624	LOC_Os06g34690	N	Y	T-complex protein, putative, expressed
										20166745	20168754	LOC_Os06g34700	Y	Y	expressed protein
										20169366	20177261	LOC_Os06g34710	N	Y	expressed protein
control	8	qtl8.1	3175383-3215383	SNP-8.3194385.	0.03	3195383	5.73798	0.0944536	-0.663005	3171542	3175438	LOC_Os08g05890	N	Y	MSP domain containing protein, expressed
										3175634	3176002	LOC_Os08g05900	N	Y	expressed protein
										3182309	3190451	LOC_Os08g05910	N	Y	peptide transporter PTR2, putative, expressed	OsNRT1.1A	OsNRT1.1A, NRT1.1A, OsNRT1.1A/ OsNPF6.3, OsNPF6.3
										3192389	3196620	LOC_Os08g05920	Y	Y	retrotransposon protein, putative, unclassified, expressed
										3199423	3205071	LOC_Os08g05930	Y	Y	retrotransposon protein, putative, Ty3-gypsy subclass, expressed
hnt	8	qtl8.2	23649180-23689180	SNP-8.23666465.	0.11	23669180	5.50257	0.0870416	-0.201246	23648009	23651153	LOC_Os08g37390	N	Y	cyclin, putative, expressed		CycD4;2, CycD4;os;2, Orysa;CycD4;2, Orysa;CYCD4;2
										23663492	23665549	LOC_Os08g37400	N	Y	ZF-HD homeobox protein, putative, expressed	OsZHD2	OsZHD2
										23668965	23671157	LOC_Os08g37410	N	Y	expressed protein
hnt	9	qtl9.1	20477584-22238378	SNP-9.20497102.	0.2	20497584	6.09389	0.09323	0.563725	20506549	20508035	LOC_Os09g35650	Y	N	retrotransposon protein, putative, unclassified
										20509697	20513875	LOC_Os09g35660	Y	Y	retrotransposon protein, putative, unclassified, expressed
										20485716	20486552	LOC_Os09g35620	N	Y	expressed protein
										20494054	20496911	LOC_Os09g35630	N	Y	BAG domain-containing protein, putative, expressed		OsBAG1
										20500761	20501048	LOC_Os09g35640	N	Y	expressed protein
				SNP-9.22196469.		22196951	5.38339	0.081697	-0.437088	22173732	22178361	LOC_Os09g38550	N	Y	protein phosphatase 2C, putative, expressed		OsPP2C70, PP2C70, OsPP110
				SNP-9.22217896.		22218378	5.45857	0.0831206	-1.0334	22181587	22183290	LOC_Os09g38560	N	Y	OsRCI2-11 - Hydrophobic protein OSR8, expressed		OsRCI2-11, OSR8, osr8
										22188092	22191842	LOC_Os09g38570	N	Y	transcription factor like protein, putative, expressed		OsMSL34, OsMSL34a, OsMSL34b
										22192725	22197187	LOC_Os09g38580	N	Y	cyclic nucleotide-gated ion channel, putative, expressed	CDS1|OsCNGC9	OsCNGC15, CNGC15, OsCNGC9, CNGC9, OsCDS1
										22199865	22200557	LOC_Os09g38590	Y	Y	expressed protein
										22202078	22204168	LOC_Os09g38600	N	Y	expressed protein
										22207643	22208502	LOC_Os09g38610	N	Y	ZOS9-18 - C2H2 zinc finger protein, expressed
										22212390	22218252	LOC_Os09g38620	N	Y	NADPH reductase, putative, expressed		OsCPR3
										22220410	22221987	LOC_Os09g38630	N	Y	expressed protein
										22223040	22224816	LOC_Os09g38640	N	Y	IBR domain containing protein, putative, expressed
										22225227	22226831	LOC_Os09g38650	N	Y	expressed protein
										22230291	22232785	LOC_Os09g38660	N	Y	expressed protein
										22233617	22235974	LOC_Os09g38670	N	Y	thioredoxin, putative, expressed
										22237627	22238426	LOC_Os09g38680	N	Y	expressed protein
control	10	qtl10.1	19878602-21873168	SNP-10.19827101.	0.26	19898602	5.47464	0.0812127	-0.193196	19881378	19883255	LOC_Os10g37160	Y	Y	transposon protein, putative, unclassified, expressed
				SNP-10.19857169.		19928670	5.52397	0.0815707	0.440197	19884257	19888276	LOC_Os10g37170	Y	Y	retrotransposon protein, putative, unclassified, expressed
										19894708	19896859	LOC_Os10g37180	N	Y	glycine cleavage system H protein, putative, expressed	OsGDCH	OsGDCH
										19899083	19900928	LOC_Os10g37190	N	Y	protein kinase domain containing protein, expressed		OsRLCK303
										19908434	19913891	LOC_Os10g37210	N	Y	FAD dependent oxidoreductase domain containing protein, expressed
										19914170	19914844	LOC_Os10g37220	N	N	hypothetical protein
										19915687	19916952	LOC_Os10g37230	N	Y	expressed protein
										19930005	19934782	LOC_Os10g37240	N	Y	expressed protein
				SNP-10.20609128.		20680650	6.31149	0.0952809	0.432273	20660761	20663311	LOC_Os10g38820	N	Y	bZIP family transcription factor, putative, expressed	OsbZIP78	OsbZIP78
										20671799	20678392	LOC_Os10g38834	N	Y	no apical meristem protein, putative, expressed	OsSWN4	ONAC018, ONAC18, OsSWN4
										20681136	20689084	LOC_Os10g38850	N	Y	amine oxidase, putative, expressed		OsHDMA704, HDMA704, OsPAO11, PAO11
										20692550	20696256	LOC_Os10g38860	N	Y	hydrolase, alpha/beta fold family domain containing protein, expressed		OsBDG
				SNP-10.20675661.		20747183	5.99907	0.0894047	-0.320638	20725051	20731000	LOC_Os10g38900	N	Y	erythronate-4-phosphate dehydrogenase, putative, expressed
										20729297	20731000	LOC_Os10g38910	N	Y	expressed protein
										20731150	20734054	LOC_Os10g38920	N	Y	protein kinase domain containing protein, expressed
										20736983	20738313	LOC_Os10g38930	N	Y	shikimate/quinate 5-dehydrogenase, putative, expressed
										20744421	20746446	LOC_Os10g38940	N	Y	fatty acid hydroxylase, putative, expressed		OsBCH3, OsHYD2
										20756089	20760021	LOC_Os10g38950	N	Y	CGMC_MAPKCMGC_2_ERK.14 - CGMC includes CDA, MAPK, GSK3, and CLKC kinases, expressed		OsMPK6, OsDR6, DR6, OsMPK4, MPK4, OsMAPK4, MAPK4
										20759602	20760894	LOC_Os10g38954	N	N	hypothetical protein
										20764158	20766182	LOC_Os10g38960	N	Y	lectin-like receptor kinase, putative, expressed
				SNP-10.20809470.		20880992	5.68911	0.0848154	-0.655773	20862952	20873797	LOC_Os10g39130	N	Y	OsMADS56 - MADS-box family gene with MIKCc type-box, expressed	OsMADS56	OsMADS56, FDRMADS8, RMADS214
										20886352	20892217	LOC_Os10g39140	N	Y	flavonol synthase/flavanone 3-hydroxylase, putative, expressed		OsF3H-2, F3H-2, OsF3H2
										20893498	20895220	LOC_Os10g39150	N	Y	expressed protein
										20895706	20896832	LOC_Os10g39160	N	Y	peroxidase precursor, putative, expressed		prx127
										20900132	20902342	LOC_Os10g39170	N	Y	peroxidase precursor, putative, expressed		prx128
				SNP-10.20887390.		20958912	5.38703	0.0831153	0.0531221	20940762	20947963	LOC_Os10g39230	Y	Y	tRNA-splicing endonuclease positive effector-related, putative, expressed
										20955031	20955862	LOC_Os10g39250	Y	N	retrotransposon protein, putative, unclassified
										20964775	20966829	LOC_Os10g39280	Y	N	retrotransposon protein, putative, unclassified
										20936559	20940489	LOC_Os10g39220	N	Y	tobamovirus multiplication protein, putative, expressed
										20956882	20958393	LOC_Os10g39260	N	Y	aspartic proteinase nepenthesin, putative, expressed
										20961133	20962326	LOC_Os10g39270	N	Y	nucleoid DNA-binding, putative, expressed
										20971236	20972702	LOC_Os10g39300	N	Y	aspartic proteinase nepenthesin, putative, expressed
				SNP-10.21243375.		21314898	5.47632	0.0809504	-0.285056	21322788	21327370	LOC_Os10g39850	Y	Y	zinc finger, C3HC4 type domain containing protein, expressed
										21292884	21297500	LOC_Os10g39780	N	Y	protein phosphatase 2C, putative, expressed		OsPP2C72, PP2C72, OsPP114
										21298411	21301728	LOC_Os10g39790	N	Y	CorA-like magnesium transporter protein, putative, expressed		OsMGT6, OsMRS2-4
										21302009	21305661	LOC_Os10g39800	N	Y	expressed protein
										21308453	21311416	LOC_Os10g39810	N	Y	fatty acid hydroxylase, putative, expressed		OsGL1-10
										21311579	21315431	LOC_Os10g39820	N	Y	zinc knuckle domain containing protein, expressed
										21316350	21319353	LOC_Os10g39830	N	Y	expressed protein
										21320189	21322235	LOC_Os10g39840	N	Y	glycosyl hydrolases family 16, putative, expressed		OsXTH20, XET32
										21327674	21330652	LOC_Os10g39860	N	Y	expressed protein		CDC25.1, OsACR2.1, OsStr20, STR20
										21331492	21332655	LOC_Os10g39870	N	Y	ATG1, putative, expressed
										21334654	21335827	LOC_Os10g39880	N	Y	photosynthetic reaction center protein, putative, expressed
				SNP-10.21363510.		21435034	6.41857	0.0964537	-0.391183	21417293	21419897	LOC_Os10g39980	N	Y	expressed protein		Lsi3, OsLsi3, Lsi3/SIET2, SIET2
										21424365	21425634	LOC_Os10g39990	N	Y	short-chain dehydrogenase/reductase SDR, putative, expressed
										21426957	21428453	LOC_Os10g40000	N	Y	retinol dehydrogenase 12, putative, expressed
										21430780	21431821	LOC_Os10g40010	N	Y	expressed protein
										21434984	21439378	LOC_Os10g40020	N	Y	oxidoreductase, short chain dehydrogenase/reductase family domain containing family, expressed
										21440267	21443607	LOC_Os10g40030	N	Y	short chain dehydrogenase/reductase protein, putative, expressed
										21444257	21445487	LOC_Os10g40040	N	Y	expressed protein
										21454034	21459779	LOC_Os10g40060	N	Y	protein kinase, putative, expressed		OsPUB53, PUB53, OsRLCK305, OsMed2_1, Med2_1
				SNP-10.21781643.		21853168	5.33632	0.0787112	0.23235	21835930	21837651	LOC_Os10g40710	N	Y	expansin precursor, putative, expressed		OsEXPB2, OsaEXPb1.9, EXPb1.9
										21847804	21849726	LOC_Os10g40720	N	Y	expansin precursor, putative, expressed		OsEXPB3, osaEXPb1.10, EXPb1.10
										21858750	21861307	LOC_Os10g40730	N	Y	expansin precursor, putative, expressed		OsEXPB4, OsaEXPb1.7, EXPb1.7
										21863008	21867667	LOC_Os10g40740	N	Y	helix-loop-helix DNA-binding domain containing protein, expressed	bHLH	OsbHLH113, bHLH113
hnt	10	qtl10.2	23166171-23166171	SNP-10.23114642.	0.11	23186171	5.43259	0.0852496	-0.533015	23165582	23167298	LOC_Os10g42980	Y	Y	retrotransposon protein, putative, Ty3-gypsy subclass, expressed
				SNP-10.23134409.		23205938	5.82624	0.0924183	0.199408	23169453	23175730	LOC_Os10g42999	Y	Y	retrotransposon protein, putative, Ty3-gypsy subclass, expressed
										23179800	23181912	LOC_Os10g43020	Y	Y	retrotransposon protein, putative, unclassified, expressed
										23185158	23185802	LOC_Os10g43030	N	N	conserved hypothetical protein
										23186413	23189553	LOC_Os10g43040	N	Y	ankyrin repeat domain-containing protein 28, putative, expressed		NALP1
										23190115	23192319	LOC_Os10g43050	N	Y	OsClp11 - Putative Clp protease homologue, expressed	CLPP4	OsClpP4, ClpP4, OsClp11, CLP11
										23192342	23195088	LOC_Os10g43060	N	Y	expressed protein
										23195740	23206044	LOC_Os10g43075	N	Y	expressed protein
control	11	qtl11.1	17667382-18191744	SNP-11.17221237.	0.39	17707382	5.55453	0.0847595	0.349455	17702604	17705642	LOC_Os11g30440	Y	Y	transposon protein, putative, CACTA, En/Spm sub-class, expressed
										17665368	17669580	LOC_Os11g30400	N	Y	expressed protein
										17670479	17676794	LOC_Os11g30410	N	Y	ThiF family domain containing protein, putative, expressed	OsSAE1a	OsSAE1, OsSAE1.1, OsSAE1.2, OsSAE1.3
										17694857	17696042	LOC_Os11g30430	N	Y	expressed protein	RBG1	OsRBG1
										17707270	17707530	LOC_Os11g30450	N	N	conserved hypothetical protein
				SNP-11.17705601.		18191744	5.32091	0.0787772	0.310679	18150477	18154117	LOC_Os11g31180	Y	N	transposon protein, putative, CACTA, En/Spm sub-class
										18183621	18185946	LOC_Os11g31200	Y	Y	retrotransposon protein, putative, unclassified, expressed
										18190942	18193263	LOC_Os11g31210	Y	N	retrotransposon protein, putative, unclassified
										18171678	18174478	LOC_Os11g31190	N	Y	nodulin MtN3 family protein, putative, expressed	Os11N3|OsSWEET14	OsSWEET14, SWEET14, Os11N3, Os-11N3, 11N3, Xa41(t), xa41, Os11N3/SWEET14
control	12.1	qtl12.1	19331539-19563807	SNP-12.19323008.	0.04	19351539	6.57355	0.107735	0.441911	19356955	19359845	LOC_Os12g32090	Y	Y	transposon protein, putative, CACTA, En/Spm sub-class, expressed
										19363074	19366196	LOC_Os12g32110	Y	Y	transposon protein, putative, CACTA, En/Spm sub-class, expressed
										19369678	19376314	LOC_Os12g32120	Y	Y	transposon protein, putative, CACTA, En/Spm sub-class, expressed
										19332567	19333950	LOC_Os12g32040	N	Y	ZmEBE-1 protein, putative, expressed
										19338780	19339538	LOC_Os12g32050	N	Y	expressed protein
										19346294	19347073	LOC_Os12g32060	N	Y	expressed protein
										19354159	19354899	LOC_Os12g32080	N	Y	expressed protein
				SNP-12.19391493.		19420024	6.01861	0.0985616	0.29719	19405188	19408062	LOC_Os12g32160	N	Y	expressed protein
				SNP-12.19398463.		19426994	6.11001	0.100257	-0.167451	19413951	19414736	LOC_Os12g32170	N	Y	expressed protein
										19424812	19428465	LOC_Os12g32180	N	Y	cornichon protein, putative, expressed		OsCNIH2, CNIH2
										19428927	19431251	LOC_Os12g32190	N	Y	expressed protein
										19434470	19438060	LOC_Os12g32200	N	Y	expressed protein
										19440718	19443701	LOC_Os12g32210	N	Y	autophagy-related protein 10, putative, expressed	OsATG10b	OsATG10b, Atg10b
				SNP-12.19515276.		19543807	6.7421	0.110576	-0.242323	19550425	19552231	LOC_Os12g32410	Y	N	retrotransposon protein, putative, unclassified
										19552706	19556091	LOC_Os12g32420	Y	Y	retrotransposon protein, putative, unclassified, expressed
										19557622	19560049	LOC_Os12g32430	Y	Y	retrotransposon protein, putative, unclassified, expressed
										19528060	19528377	LOC_Os12g32370	N	Y	expressed protein
										19531927	19534814	LOC_Os12g32374	N	Y	histone deacetylase 6, putative, expressed
										19536726	19541133	LOC_Os12g32380	N	Y	40S ribosomal protein S29, putative, expressed
										19543820	19544475	LOC_Os12g32390	N	Y	expressed protein
										19546556	19547564	LOC_Os12g32400	N	Y	helix-loop-helix DNA-binding domain containing protein, expressed	OsbHLH133	OsbHLH133, bHLH133, OsRSL8, RSL8
