# Supplementary material for: Natural variation in LONELY GUY-Like 1 regulates rice grain weight under warmer night conditions
Source: Plant Physiol. 2024 May 31;196(1):164–80. doi: 10.1093/plphys/kiae313 (PMC11376391; doi:10.1093/plphys/kiae313)
Supplement: kiae313_Supplementary_Data [file kiae313_supplementary_data.zip › TableS5_LD.xlsx]

## Sheet: TableS5_LD
Tablse S5. Linkage Disequilibrium between SNPs near SGW1.
SNPs	SNP-1.29438503.	SNP-1.29427477.	SNP-1.29392387.	SNP-1.29290615.	SNP-1.28254946.	SNP-1.28240716.
SNP-1.29438503.
SNP-1.29427477.	0.98
SNP-1.29392387.	0.98	0.99
SNP-1.29290615.	0.34	0.33	0.32
SNP-1.28254946.	0.85	0.85	0.85	0.28
SNP-1.28240716.	-0.9	-0.92	-0.92	-0.31	-0.92
