# Supplementary material for: Natural variation in LONELY GUY-Like 1 regulates rice grain weight under warmer night conditions
Source: Plant Physiol. 2024 May 31;196(1):164–80. doi: 10.1093/plphys/kiae313 (PMC11376391; doi:10.1093/plphys/kiae313)
Supplement: kiae313_Supplementary_Data [file kiae313_supplementary_data.zip › TableS6_qSGW1Genes.xlsx]

## Sheet: Sheet1
Table S6. List of 30 genes located in vicinity of qSGW1. Their developmental expression in public dataset, GSE6893, and allelic variation in expression in RDP1 transcriptome (GSE98455) is reported. Here, NA: not applicable.
								Expression in public dataset. Here P1 to P6 represent different inflorescence developmental stages and S1 to S5 represent seed development stages. Source: https://www.ncbi.nlm.nih.gov/geo/query/acc.cgi?acc=GSE6893. Light gray text in cell indicate expression below threshold.																Differential expression analysis of selected 14 genes that are expressed grains were evaluated for the allelic variations at transcript level. RDP1 transcriptome (GSE98455) data was analyzed to get differential expression between HGA and LGA allelic groups using DESeq. Results from LGA vs HGA comparison are reported in this table.
Chromosom	MSU Locus D	Gene start	Gene stop	MSU Annotation	Transposable element	Expressed in seed	Genes selected for analyzing their trancript difference between light grain acessions (LGA) and heavy-grain accessions (HGA) allelic group.	Root	ML	YL	SAM	P1	P2	P3	P4	P5	P6	S1	S2	S3	S4	S5		baseMean	log2-FoldChange (LGA/HGA)	FoldChange (LGA/HGA)	pvalue	padj
Chr1	LOC_Os01g51060	29326689	29334795	hydrolase, putative, expressed	no	no	NA	4.60358	4.59369	3.73086	3.69058	3.2821	3.71096	3.27481	3.15099	3.73138	4.38458	4.8142	4.3571	3.77189	3.71848	3.61402		NA
Chr1	LOC_Os01g51110	29357538	29358055	expressed protein	no	data not available	NA	Microarray data not available																NA
Chr1	LOC_Os01g51120	29364527	29368029	vesicle transport v-SNARE protein, putative, expressed	no	yes	yes	11.2049	10.5157	10.4507	10.17	10.2984	10.177	10.502	10.5518	10.8645	10.926	10.8576	10.7342	11.076	11.1401	11.0663		1471.5	-0.0172766	0.988096	0.563713	0.659882
Chr1	LOC_Os01g51140	29382534	29385653	helix-loop-helix DNA-binding domain containing protein, expressed	no	no	NA	7.31377	4.87701	4.4514	5.08869	4.5983	4.16333	4.34758	4.22889	4.13708	6.74582	5.51024	5.25525	5.75749	5.01745	4.4275		NA
Chr1	LOC_Os01g51154	29405623	29411374	single myb histone, putative, expressed	no	yes	yes	9.89463	10.5226	11.0523	11.2585	10.8259	10.8515	10.5319	10.0601	10.2446	9.86591	10.3012	10.0745	9.98899	9.97875	10.5042		553.576	-0.271554	0.828427	2.62499e-14	4.76717e-13
Chr1	LOC_Os01g51170	29412196	29413972	glycylpeptide N-tetradecanoyltransferase 1, putative, expressed	no	yes	yes	9.44116	8.53636	8.28487	9.37943	8.94409	9.05441	8.80095	8.80098	8.62092	8.39093	8.71157	8.56514	8.54805	8.2027	8.08471		271.691	-0.00761063	0.994739	0.82795	0.876954
Chr1	LOC_Os01g51190	29423421	29428115	expressed protein	no	yes	yes	8.59552	7.30231	6.96235	8.10696	7.56712	7.39361	7.4578	7.22325	7.06716	7.34073	7.39112	7.88411	7.3833	7.08996	7.16939		216.863	0.0339128	1.02379	0.438937	0.544555
Chr1	LOC_Os01g51200	29431601	29436466	CK1_CaseinKinase_1.3 - CK1 includes the casein kinase 1 kinases, expressed	no	yes	yes	10.3957	10.5658	10.7432	10.228	9.91044	9.56721	9.83485	9.82073	9.88784	9.74613	10.1603	9.82173	10.4785	10.8182	11.0517		2141.32	0.0856692	1.06118	0.0290583	0.0569365
Chr1	LOC_Os01g51210 (LOGL1)	29437276	29439882	uncharacterized protein PA4923, putative, expressed	no	yes	yes	9.75109	7.73533	8.50136	7.00168	8.65221	8.93385	8.53989	8.38562	8.20791	9.78766	9.02662	8.46883	7.90462	6.59104	6.67127		219.283	0.939674	1.91809	1.95e-35	3.84e-33
Chr1	LOC_Os01g51220	29442650	29447144	transport protein particle component, Bet3, domain containing protein, expressed	no	yes	yes	10.8159	9.84035	10.364	10.0885	9.61748	9.87068	9.8857	10.065	10.4672	10.0702	9.80749	9.84108	9.54165	9.08507	9.05753		557.454	0.0578034	1.04088	0.130312	0.204257
Chr1	LOC_Os01g51230	29447990	29450454	IQ calmodulin-binding motif domain containing protein, expressed	no	yes	yes	6.14656	3.91716	3.72844	8.94068	6.83962	6.96146	6.85605	6.18963	6.18733	6.44905	5.47619	8.0904	8.21863	7.65991	6.31396		22.6514	-0.0575984	0.960862	0.475914	0.580305
Chr1	LOC_Os01g51240	29454654	29455461	hypothetical protein	no	no	NA	3.18647	3.76467	3.25882	3.30517	3.21179	3.17196	3.29875	3.19781	3.26007	3.26716	3.10915	3.51923	3.65584	4.14	3.8887		NA
Chr1	LOC_Os01g51250	29458644	29463035	mitochondrial carrier protein, putative, expressed	no	yes	yes	7.71789	9.676	9.17867	7.25495	8.31833	7.51155	7.97204	7.86286	6.30109	8.38551	8.97288	7.53617	7.1505	6.31099	6.47148		314.211	0.269344	1.20526	0.00028225	0.00092344
Chr1	LOC_Os01g51260	29469565	29471507	MYB family transcription factor, putative, expressed	no	no	NA	4.11088	4.08676	4.00662	4.04799	4.06061	4.37059	4.59503	5.01153	6.58027	6.07783	5.50571	5.84635	5.01445	4.7101	4.70315		NA
Chr1	LOC_Os01g51270	29475540	29475833	THION44 - Plant thionin family protein precursor, putative, expressed	no	data not available	NA	Microarray data not available																NA
Chr1	LOC_Os01g51280	29479108	29482865	5-nucleotidase surE, putative, expressed	no	yes	yes	9.4749	8.81437	8.6722	9.06996	9.18924	8.82742	9.17797	8.8855	8.56635	8.77949	8.64297	8.23084	8.40034	7.74401	7.28499		340.523	0.106363	1.07651	4.54e-06	2.12e-05
Chr1	LOC_Os01g51290	29483207	29492556	protein kinase family protein, putative, expressed	no	yes	yes	7.52426	8.26635	7.05719	7.6219	8.15956	7.64414	8.51699	8.9818	9.0804	8.54803	8.31798	7.03209	7.87586	7.0567	6.92356		2071.46	0.118805	1.08584	0.0973753	0.159996
Chr1	LOC_Os01g51300	29501122	29506955	WD domain, G-beta repeat domain containing protein, expressed	no	yes	yes	10.3555	10.1357	10.5062	12.0723	11.0639	10.889	10.7061	10.4112	10.5419	9.44378	10.368	10.3905	10.257	10.0358	10.2193		1293.55	0.0999977	1.07177	0.00980996	0.022015
Chr1	LOC_Os01g51310	29508272	29509435	expressed protein	no	no	NA	7.19613	2.92631	3.6129	4.29307	6.02753	5.61598	8.05392	8.5349	7.23945	6.00778	4.45089	4.90092	4.53712	3.72956	3.67818		NA
Chr1	LOC_Os01g51320	29513284	29514918	peroxisomal N-acetyl-spermine/spermidine oxidase precursor, putative, expressed	no	no	NA	4.51119	4.37095	4.36322	4.39466	4.12715	4.04875	4.31919	4.49928	4.43418	4.36867	4.39734	4.47708	4.19938	4.46705	4.53798		NA
Chr1	LOC_Os01g51330	29521077	29523276	expressed protein	no	no	NA	3.339	5.48179	6.2716	3.09423	3.26189	3.39198	3.07929	3.1401	3.12158	4.0539	3.6677	3.73864	3.6105	3.56338	4.00031		NA
Chr1	LOC_Os01g51360	29529726	29532847	lipase, putative, expressed	no	yes	yes	6.58914	8.21112	8.08265	6.40808	8.01333	8.28987	8.46088	8.87724	8.50935	7.77399	6.27351	6.25273	4.40275	4.11931	3.43752		2046.2	0.0472656	1.0333	0.314508	0.419692
Chr1	LOC_Os01g51370	29534257	29536165	expressed protein	no	data not available	NA	Microarray data not available																NA
Chr1	LOC_Os01g51380	29536683	29542409	ATP synthase, putative, expressed	no	yes	yes	8.60817	8.03086	8.13557	7.19403	6.91029	7.01744	7.33795	7.41214	7.95086	7.5815	7.86379	7.50501	7.26371	6.59826	6.06429		613.395	0.295581	1.22738	1.53e-14	2.86e-13
Chr1	LOC_Os01g51080	29345445	29348224	retrotransposon protein, putative, unclassified, expressed	yes	data not available	NA	Microarray data not available																NA
Chr1	LOC_Os01g51090	29348709	29351599	retrotransposon protein, putative, unclassified, expressed	yes	data not available	NA	Microarray data not available																NA
Chr1	LOC_Os01g51100	29352683	29355515	retrotransposon protein, putative, unclassified, expressed	yes	data not available	NA	Microarray data not available																NA
Chr1	LOC_Os01g51130	29369748	29376123	transposon protein, putative, unclassified, expressed	yes	data not available	NA	Microarray data not available																NA
Chr1	LOC_Os01g51180	29416278	29423224	transposon protein, putative, unclassified, expressed	yes	data not available	NA	Microarray data not available																NA
Chr1	LOC_Os01g51340	29525181	29526530	retrotransposon protein, putative, unclassified, expressed	yes	data not available	NA	Microarray data not available																NA
