# Supplementary material for: Natural variation in LONELY GUY-Like 1 regulates rice grain weight under warmer night conditions
Source: Plant Physiol. 2024 May 31;196(1):164–80. doi: 10.1093/plphys/kiae313 (PMC11376391; doi:10.1093/plphys/kiae313)
Supplement: kiae313_Supplementary_Data [file kiae313_supplementary_data.zip › TableS7_stat_individual_Transgenic events.xlsx]

## Sheet: SGW, Grain number and Yield
Table S7. Statistical analysis comparing individual logl1 and overexpression (OE) events with wildtype (WT) within control or high nighttime temperature (HNT) conditions
Trait
Single Grain weight	Single Grain weight under HNT
	Genotype	SGW (mg)	% difference compared to WT under HNT	p-val (t-test) for statistical comparision to WT under HNT
	WT	19.6146
	logl1#1	20.9725	6.92295	0.002	**
	logl1#2	21.9336	11.8229	0.000414	***
	logl1#3	21.4621	9.41889	0.003	**
	OE#1	20.8725	6.41312	0.007	**
	OE#2	19.74	0.639115	0.878
	OE#3	20.9211	6.6609	0.002	**
	Single Grain weight under control
	Genotype	SGW (mg)	% difference compared to WT under control	p-val (t-test) for statistical comparision to WT under control
	WT	20.7747
	logl1#1	21.3648	2.84062	0.031	*
	logl1#2	23.0335	10.8732	5.32e-06	****
	logl1#3	21.4278	3.14373	0.109
	OE#1	22.5459	8.52587	0.000622	***
	OE#2	22.1301	6.52429	0.024	*
	OE#3	21.7877	4.87657	0.05	*
Grain number per plant	Grain number per plant under HNT
		Grain number per plant	% difference compared to WT under HNT	p-val (t-test) for statistical comparision to WT under HNT
	WT	724.556
	logl1#1	813.4	12.2619	0.478
	logl1#2	1113.78	53.7187	0.007	**
	logl1#3	860.444	18.7548	0.216
	OE#1	507.444	-29.9647	0.045	*
	OE#2	506.778	-30.0567	0.048	*
	OE#3	408	-43.6896	0.007	**
	Grain number per plant under control
		Grain number per plant	% difference compared to WT under control	p-val (t-test) for statistical comparision to WT under control
	WT	853.889
	logl1#1	799.333	-6.38907	0.727
	logl1#2	1115.78	30.6701	0.117
	logl1#3	729.667	-14.5478	0.394
	OE#1	712.333	-16.5778	0.35
	OE#2	564.667	-33.8712	0.058	*
	OE#3	367.667	-56.9421	0.004	**
Total grain weight per plant	Total grain weight per plant under HNT
		Total grain weight per plant	% difference compared to WT under HNT	p-val (t-test) for statistical comparision to WT under HNT
	WT	13.6367
	logl1#1	15.9623	17.0534	0.342
	logl1#2	22.9434	68.247	0.002	**
	logl1#3	17.2624	26.5872	0.104
	OE#1	10.1875	-25.2937	0.085	*
	OE#2	10.0439	-26.3468	0.086	*
	OE#3	8.30087	-39.1286	0.013	*
	Total grain weight per plant under control
		Total grain weight per plant	% difference compared to WT under control	p-val (t-test) for statistical comparision to WT under control
	WT	16.2026
	logl1#1	15.6794	-3.22884	0.86
	logl1#2	23.178	43.0513	0.038	*
	logl1#3	14.7369	-9.04601	0.59
	OE#1	15.4318	-4.75713	0.793
	OE#2	11.6875	-27.8667	0.114
	OE#3	7.75277	-52.1511	0.006	**
