# Supplementary material for: Natural variation in LONELY GUY-Like 1 regulates rice grain weight under warmer night conditions
Source: Plant Physiol. 2024 May 31;196(1):164–80. doi: 10.1093/plphys/kiae313 (PMC11376391; doi:10.1093/plphys/kiae313)
Supplement: kiae313_Supplementary_Data [file kiae313_supplementary_data.zip › TableS8_CR.OE.WT_72Genes.xlsx]

## Sheet: Sheet1
Table S8. List of 72 Genes that were upregulated by HNT in wildtype (WT) and overexpression (OE) but not in knockout (KO#2).
	Source: literature search, Funricegene, Oryzabase				Best Arabidopsis Thaliana (AT) hit			Differential expression (log2 Fold-change >|0.5)|, p-adjusted <0.1) between HNT and control for WT, CR and OE. Gray values represents gene is not signficanlty different between HNT and control
MSU v7.0 ID	Category	Common Name (FunRicegene or Oryzabase)	Symbol FunRicegene	Symbol Oryzabase	Tair AT ID	AT Name		log2FoldChange_CR#2	padj_CR#2	log2FoldChange_OE#2	padj_OE#2	log2FoldChange_WT	padj_WT
LOC_Os10g09850	Ca2+	OsDSR-1	OsDSR-1	OsDSR-1, DSR-1	AT4G38810			0.248681	0.140306	1.09987	0.00495195	1.66273	6.1e-07
LOC_Os04g44870	Ca2+	Rpp16	Rpp16|OsPBP1	Rpp16(t), ERG3, OsERG3	AT1G63220			0.000720877	1	0.688536	0.0047671	0.589278	0.00342981
LOC_Os05g13580	Ca2+	OsCML18		OsCML18	AT5G37770	CML24,TCH2		0.0314722	0.402839	0.533084	0.0293626	0.94587	0.000131532
LOC_Os07g05570	Ca2+	OsOSCA3.1		OsOSCA3.1, OSCA3.1, OsIOSCA3.1, OsERD4, OsDDP7, DDP7, OsDDP7.1, OsDDP7.2	AT1G30360	ERD4		0.00168219	1	0.536577	0.0136215	0.565738	0.00266731
LOC_Os07g48340	Ca2+	OsCML24		OsCML24	AT4G20780	CML42		0.0384046	0.501197	0.633576	0.0436776	1.31452	0.000167968
LOC_Os01g60020	Ca2+, HR, PCD	OsNAC4		OsNAC4, NAC68, ONAC068, OnNAC4*, OnNAC4, OsNAC4/ONAC068	AT5G63790	ANAC102,NAC102		0.00184922	1	1.03468	0.00102728	1.02298	0.000366058
LOC_Os03g03510	Ca2+, ROS	CIPK09		OsCIPK09, CIPK9, OsCIPK9	AT1G01140	CIPK9,PKS6,SnRK3.12		0.339014	0.0584628	0.775109	0.0047709	1.15271	5.51e-07
LOC_Os05g51130	cell death	BCS1			AT3G50930	BCS1		0.177422	0.167399	1.1312	0.00135159	1.3716	2.05e-05
LOC_Os09g31390	cell death	OsTGA10	OsTGA10	OsbZIP74, OsTGA10, TGA10	AT5G06839	bZIP65,TGA10		-0.119263	0.199729	1.89856	0.00982022	0.743373	0.0332639
LOC_Os01g39860	ethylene biosynthesis	OsACO7	OsACO7	OsACO7	AT2G19590	ACO1,ATACO1		-0.000487277	1	0.810385	0.0507711	1.06702	0.0164639
LOC_Os09g27820	ethylene biosynthesis	OsACO1	OsACO1	OsACO1, ACO	AT1G05010	ACO4,EAT1,EFE		0.156476	0.243633	1.2762	0.00613978	1.01841	0.00818369
LOC_Os01g64790	ethylene response	OsEREBP2	OsEREBP2|ERF99	OsERF#099, OsERF099, OsERF99, AP2/EREBP#080, AP2/EREBP80, OsEREBP2, EREBP2	AT5G61890			-0.000126924	1	1.23859	0.000759297	0.932751	0.00456411
LOC_Os05g37060	hypoxia	OsMYB-1	MID1|OsARM1	OsMYB-1, MYB-1, MYB1, OsARM1, ARM1	AT5G04760			-0.0019014	1	3.21875	5.53e-07	2.85177	7.67e-06
LOC_Os05g45020	hypoxia	C3H37		OsC3H37, OsTZF7, OsCCCH-Zn-1	AT2G25900	ATCTH,ATTZF1		0.00344785	1	1.08247	0.0202197	0.841343	0.0209509
LOC_Os01g42410	redox, ROS	OsPDR8		OsPDR8, PDR4, P0410E03.16, OsABCG37, OsPDR4	AT1G15520	ABCG40,ATABCG40,ATPDR12,PDR12		0.00116437	1	0.832819	0.0125248	0.51069	0.0278593
LOC_Os12g35610	ROS	OsRBOHH	Osrboh9|OsRBOHH	rbohH, OsrbohH, Os rbohH, OsNox9, OsRboh9, Os-RbohH, RbohH	AT5G51060	ATRBOHC,RBOHC,RHD2		0.000187334	1	1.76043	8.61e-08	0.780789	0.0135547
LOC_Os03g45280	ROS	OsLEA24		OsLEA24, WSI724	AT1G54410			-0.00418763	0.902026	1.3872	8.1e-12	1.4033	5.29e-13
LOC_Os05g35290	ROS	OsPAL04		OsPAL04, PAL04, PAL, OsPAL7, PAL7	AT2G37040	ATPAL1,PAL1		0.0344931	0.52591	1.18662	0.00195686	1.71281	1.7e-07
LOC_Os05g50710	ROS	OsLEA5	OsLEA5	OsLEA8, OsLEA8a, OsLEA8b, OsLEA5, LEA5	AT2G46140			0.0142095	0.898693	1.37229	0.00482879	1.3125	0.00233169
LOC_Os08g38910	ROS	CCoAOMT1		ROMT-17, ROMT17, CCoAOMT1	AT4G34050	CCoAOMT1		0.0788342	0.287258	1.46958	7.55e-07	1.20545	2.96e-05
LOC_Os05g49140	ROS, etyhylene, PCD	OsMAPK20-5	OsMPK7|OsMAPK20-5	OsMPK7, OsMAPK44, MAPK44, OsMAPK20-5, MAPK20-5	AT2G42880	ATMPK20,MPK20		0.00130059	1	0.715076	0.00396741	0.587895	0.00390586
LOC_Os01g06560		DOG1L-2		OsDOG1L-2, DOG1L-2	AT3G14880			0.000254392	1	1.83982	3.92e-07	0.653354	0.022956
LOC_Os01g06590					AT5G42940			0.0867587	0.124858	0.804393	7.29e-07	0.769571	5.94e-07
LOC_Os01g43480					AT1G64110			0.00441262	0.908335	1.30895	1.42e-09	1.36509	2.69e-11
LOC_Os01g57420		OsDGK7		OsDGK7	AT2G20900	ATDGK5,DGK5		0.153455	0.113736	0.918731	7.27e-05	0.839136	0.000122082
LOC_Os01g63060					AT3G54020	AtIPCS1		0.0438183	0.280487	0.773295	0.00102728	0.825205	9.74e-05
LOC_Os01g64110				C10501	AT5G24090	ATCHIA,CHIA		0.00343415	1	0.581009	0.0799411	0.727467	0.0358075
LOC_Os01g66510		OsMLO5		OsMLO5, OsMLO2	AT4G02600	ATMLO1,MLO1		0.00301785	1	1.35944	0.00102728	1.34698	0.000348836
LOC_Os01g68650					AT3G07350			0.00164563	1	0.704117	0.0189634	0.626757	0.0116507
LOC_Os01g72510					AT3G54400			0.00126986	1	2.11655	0.000954476	2.09306	0.000209548
LOC_Os10g05980					AT4G38770	ATPRP4,PRP4		0.0684613	0.443042	1.31169	0.00789596	1.03827	0.010653
LOC_Os10g36180					AT5G52300	LTI65,RD29B		0.00450868	1	1.01782	0.0201333	2.00797	4.16e-07
LOC_Os10g41550					AT4G17090	BAM3,BMY8,CT-BMY		0.223792	0.0947927	0.929925	0.000706105	0.852181	0.000609594
LOC_Os11g44680					AT5G57580			0.140353	0.286644	1.05002	0.0238851	0.581492	0.0458454
LOC_Os12g03470					AT3G10740	ARAF,ARAF1,ASD1,ATASD1		0.0294626	0.466361	0.789911	0.0112466	1.00768	0.000318953
LOC_Os12g23980		OsSub63		OsSub63, SUB63	AT2G05920			0.148142	0.167399	1.53102	5.15e-08	1.02652	0.000322858
LOC_Os12g32040					AT1G55360			0.0116682	1	2.88783	3.7e-05	2.23602	0.000244349
LOC_Os02g15860					AT5G41761			0.333212	0.12168	1.05015	0.0170496	1.6359	5.75e-05
LOC_Os02g44870		OsDhn1	OsDhn1|OsLip9	LIP9, OsLIP9, lip9, DHN1, DIP1, OsDip1, OsLEA23, OsDhn1, COR410, OsLEA23/DIP1, DIP1/OsLEA23	AT1G20440	AtCOR47,COR47,RD17		0.0104513	0.823148	0.911871	0.00876351	1.02296	0.00103867
LOC_Os02g47190		OsDLN66		OsDLN66	AT4G13640	UNE16		0.0051221	1	2.07757	0.00220342	0.52326	0.0632271
LOC_Os02g54390					AT5G57500			0.334184	0.1156	1.60147	4.57e-05	1.39907	1.05e-05
LOC_Os02g56380		OsWAK21		OsWAK21	AT1G21240	WAK3		0.174178	0.255599	1.45669	0.00595575	1.29994	0.00582009
LOC_Os02g57350					AT5G50740			0.0861709	0.332961	0.609763	0.0533559	0.607635	0.0309648
LOC_Os03g04080					AT5G42290			0.0371235	0.781271	1.47112	0.0193279	1.96032	0.00173291
LOC_Os03g04770		OsBamy2		OsBamy2, Bamy2	AT3G23920	BAM1,BMY7,TR-BAMY		0.0354057	0.398563	0.640053	0.0206852	0.989498	0.000204816
LOC_Os03g07590								0.00449906	1	1.28234	0.0161778	0.561151	0.0550802
LOC_Os03g15270					AT5G16080	AtCXE17,CXE17		0.00204152	1	1.29245	0.0025767	1.03557	0.0057936
LOC_Os03g19270					AT3G62550			0.00116628	1	1.60622	0.000357046	1.53575	0.00018412
LOC_Os03g25440					AT3G21550	AtDMP2,DMP2		0.446991	0.0608642	1.24753	5.97e-05	1.31575	2.06e-06
LOC_Os03g45250					AT5G39890			0.000997468	1	1.67625	0.000208734	3.05579	6.1e-07
LOC_Os03g56250					AT2G16250			0.283238	0.0642376	0.656091	0.00775663	0.762608	0.000451092
LOC_Os03g59330		OsPGL11		OsPGL11, PGL11	AT3G57510	ADPG1		0.252411	0.20868	0.559185	0.0901052	1.18736	0.0142242
LOC_Os04g31710					AT1G27990			0.0480194	0.66572	2.47551	0.000183902	2.33113	0.000137641
LOC_Os04g40700					AT5G40640			0.00447635	0.883577	0.769017	0.00158983	0.697801	0.000984178
LOC_Os04g49550					AT2G17450	RHA3A		0.00320338	1	0.700279	0.0418825	1.58298	2.17e-05
LOC_Os05g02780								0.055211	0.287258	0.977164	0.000334479	1.12112	3.8e-06
LOC_Os05g41460		OsCYS2		Oc2*, Oc2, OC-II, OC-III, OCII, OsCYS2	AT3G12490	ATCYS6,ATCYSB,CYSB		0.0179085	0.728978	0.61537	0.044599	1.39805	7.87e-05
LOC_Os06g05020		OsENOD93		OsENOD93, ENOD93	AT5G25940			0.00284004	1	2.52533	6.71e-12	1.48319	0.000215605
LOC_Os06g11660					AT4G08950	EXO		0.00362725	1	1.05558	0.00650748	1.26775	0.000224725
LOC_Os06g46740		OsENODL18		OsENODL18, OsELA3, ELA3, EN20, OsEN20	AT3G20570	AtENODL9,ENODL9		0.357561	0.146883	0.681274	0.0630255	2.00906	0.000144957
LOC_Os07g02460					AT5G43150			0.0187367	0.908335	1.18831	0.0194008	0.72318	0.0343824
LOC_Os07g07040								0.0959196	0.261382	1.38278	4.57e-05	1.25552	0.000108011
LOC_Os07g37320		OsMST6	OsMST6	OsMST6	AT1G11260	ATSTP1,STP1		0.0182689	0.864236	2.07139	5.33e-05	0.610051	0.044151
LOC_Os07g45080					AT3G21550	AtDMP2,DMP2		0.125536	0.164916	1.41508	0.0191269	1.44749	0.00818369
LOC_Os07g47350		OsHAK7		OsHAK7	AT3G02050	ATKT4,ATKUP3,KUP3		0.0461825	0.402357	1.07431	0.00211667	1.14604	0.000239293
LOC_Os08g06210								0.00257592	1	1.66522	0.00982022	0.77161	0.0325207
LOC_Os08g31630		OsTPP6		OsTPP6	AT5G10100			0.0188671	0.617748	1.01435	0.0015919	0.970952	0.00086437
LOC_Os08g34580		OsTPS8	OsTPS8	OsTPS8, OsTPS1, TPS1	AT1G23870	ATTPS9,TPS9		0.0220964	0.599498	0.642652	0.0320406	0.649051	0.015389
LOC_Os08g34900		OsPME25		OsPME25	AT3G43270			0.0303492	0.535662	0.905781	0.0126484	0.714168	0.014212
LOC_Os08g40180				HMGR III, Hmg3, HMGR3, HMGR 3, OsHMGR3, HMGR2, OsHMGR2, OsOMT	AT1G76490	HMG1,HMGR1		0.00283656	0.861751	0.530277	0.00224227	0.6902	2.95e-06
LOC_Os08g44850					AT5G23950			0.0032708	1	0.951197	0.000340538	1.36438	1.42e-09
LOC_Os09g39190				OsFbox506, Os_F0596	AT5G14420	RGLG2		0.150281	0.316148	0.743605	0.0618086	1.14153	0.014657
