# Supplementary material for: Natural variation in LONELY GUY-Like 1 regulates rice grain weight under warmer night conditions
Source: Plant Physiol. 2024 May 31;196(1):164–80. doi: 10.1093/plphys/kiae313 (PMC11376391; doi:10.1093/plphys/kiae313)
Supplement: kiae313_Supplementary_Data [file kiae313_supplementary_data.zip › TableS9_OE.WT_up_CRnoChange_CvsN_lfc0.5padj0.1.xlsx]

## Sheet: Sheet1
Table S9. Gene Ontology (GO) terms enriched (p < 0.1) among set of 72 genes that were upregulated by HNT in wildtype (WT) and overexpression (OE) but not in knockout (KO#2). GO term analysis was performed using PlantRegMap.
GO.ID	Term	Annotated	Count	Expected	p-value	q-value	Aspect	Genes	Origin input
GO:0006950	response to stress	2249	15	5.09	7.5e-05	0.125	P	LOC_Os01g42410, LOC_Os01g63060, LOC_Os01g66510, LOC_Os02g44870, LOC_Os03g03510, LOC_Os03g04770, LOC_Os03g19270, LOC_Os03g45250, LOC_Os05g13580, LOC_Os05g41460, LOC_Os05g50710, LOC_Os05g51130, LOC_Os10g36180, LOC_Os10g41550, LOC_Os11g44680	LOC_OS01G42410, LOC_OS01G63060, LOC_OS01G66510, LOC_OS02G44870, LOC_OS03G03510, LOC_OS03G04770, LOC_OS03G19270, LOC_OS03G45250, LOC_OS05G13580, LOC_OS05G41460, LOC_OS05G50710, LOC_OS05G51130, LOC_OS10G36180, LOC_OS10G41550, LOC_OS11G44680
GO:0001101	response to acid chemical	650	8	1.47	9.2e-05	0.125	P	LOC_Os01g42410, LOC_Os02g44870, LOC_Os03g04770, LOC_Os05g13580, LOC_Os05g50710, LOC_Os05g51130, LOC_Os09g27820, LOC_Os10g36180	LOC_OS01G42410, LOC_OS02G44870, LOC_OS03G04770, LOC_OS05G13580, LOC_OS05G50710, LOC_OS05G51130, LOC_OS09G27820, LOC_OS10G36180
GO:0046351	disaccharide biosynthetic process	39	3	0.09	9.3e-05	0.125	P	LOC_Os08g31630, LOC_Os08g34580, LOC_Os10g41550	LOC_OS08G31630, LOC_OS08G34580, LOC_OS10G41550
GO:1901700	response to oxygen-containing compound	846	9	1.91	9.7e-05	0.125	P	LOC_Os01g42410, LOC_Os02g44870, LOC_Os03g03510, LOC_Os03g04770, LOC_Os05g13580, LOC_Os05g50710, LOC_Os05g51130, LOC_Os09g27820, LOC_Os10g36180	LOC_OS01G42410, LOC_OS02G44870, LOC_OS03G03510, LOC_OS03G04770, LOC_OS05G13580, LOC_OS05G50710, LOC_OS05G51130, LOC_OS09G27820, LOC_OS10G36180
GO:0009409	response to cold	225	5	0.51	0.00015	0.1289	P	LOC_Os02g44870, LOC_Os03g03510, LOC_Os05g13580, LOC_Os10g36180, LOC_Os10g41550	LOC_OS02G44870, LOC_OS03G03510, LOC_OS05G13580, LOC_OS10G36180, LOC_OS10G41550
GO:0009312	oligosaccharide biosynthetic process	46	3	0.1	0.00015	0.1289	P	LOC_Os08g31630, LOC_Os08g34580, LOC_Os10g41550	LOC_OS08G31630, LOC_OS08G34580, LOC_OS10G41550
GO:0005984	disaccharide metabolic process	68	3	0.15	0.00049	0.2979	P	LOC_Os08g31630, LOC_Os08g34580, LOC_Os10g41550	LOC_OS08G31630, LOC_OS08G34580, LOC_OS10G41550
GO:0005983	starch catabolic process	15	2	0.03	0.00052	0.2979	P	LOC_Os03g04770, LOC_Os10g41550	LOC_OS03G04770, LOC_OS10G41550
GO:0050896	response to stimulus	3960	19	8.96	0.00052	0.2979	P	LOC_Os01g42410, LOC_Os01g57420, LOC_Os01g63060, LOC_Os01g66510, LOC_Os02g44870, LOC_Os02g56380, LOC_Os03g03510, LOC_Os03g04770, LOC_Os03g19270, LOC_Os03g45250, LOC_Os05g13580, LOC_Os05g41460, LOC_Os05g49140, LOC_Os05g50710, LOC_Os05g51130, LOC_Os09g27820, LOC_Os10g36180, LOC_Os10g41550, LOC_Os11g44680	LOC_OS01G42410, LOC_OS01G57420, LOC_OS01G63060, LOC_OS01G66510, LOC_OS02G44870, LOC_OS02G56380, LOC_OS03G03510, LOC_OS03G04770, LOC_OS03G19270, LOC_OS03G45250, LOC_OS05G13580, LOC_OS05G41460, LOC_OS05G49140, LOC_OS05G50710, LOC_OS05G51130, LOC_OS09G27820, LOC_OS10G36180, LOC_OS10G41550, LOC_OS11G44680
GO:0009414	response to water deprivation	195	4	0.44	0.00097	0.4346	P	LOC_Os02g44870, LOC_Os03g04770, LOC_Os05g50710, LOC_Os10g36180	LOC_OS02G44870, LOC_OS03G04770, LOC_OS05G50710, LOC_OS10G36180
GO:0009415	response to water	199	4	0.45	0.00105	0.4346	P	LOC_Os02g44870, LOC_Os03g04770, LOC_Os05g50710, LOC_Os10g36180	LOC_OS02G44870, LOC_OS03G04770, LOC_OS05G50710, LOC_OS10G36180
GO:0009266	response to temperature stimulus	349	5	0.79	0.00111	0.4346	P	LOC_Os02g44870, LOC_Os03g03510, LOC_Os05g13580, LOC_Os10g36180, LOC_Os10g41550	LOC_OS02G44870, LOC_OS03G03510, LOC_OS05G13580, LOC_OS10G36180, LOC_OS10G41550
GO:0010035	response to inorganic substance	529	6	1.2	0.00116	0.4346	P	LOC_Os01g42410, LOC_Os02g44870, LOC_Os03g04770, LOC_Os05g13580, LOC_Os05g50710, LOC_Os10g36180	LOC_OS01G42410, LOC_OS02G44870, LOC_OS03G04770, LOC_OS05G13580, LOC_OS05G50710, LOC_OS10G36180
GO:0009311	oligosaccharide metabolic process	92	3	0.21	0.00118	0.4346	P	LOC_Os08g31630, LOC_Os08g34580, LOC_Os10g41550	LOC_OS08G31630, LOC_OS08G34580, LOC_OS10G41550
GO:0005975	carbohydrate metabolic process	1214	9	2.75	0.00137	0.4709	P	LOC_Os01g64110, LOC_Os02g54390, LOC_Os03g04770, LOC_Os03g59330, LOC_Os08g31630, LOC_Os08g34580, LOC_Os08g34900, LOC_Os10g41550, LOC_Os12g03470	LOC_OS01G64110, LOC_OS02G54390, LOC_OS03G04770, LOC_OS03G59330, LOC_OS08G31630, LOC_OS08G34580, LOC_OS08G34900, LOC_OS10G41550, LOC_OS12G03470
GO:0009628	response to abiotic stimulus	1243	9	2.81	0.00162	0.522	P	LOC_Os02g44870, LOC_Os03g03510, LOC_Os03g04770, LOC_Os03g45250, LOC_Os05g13580, LOC_Os05g50710, LOC_Os05g51130, LOC_Os10g36180, LOC_Os10g41550	LOC_OS02G44870, LOC_OS03G03510, LOC_OS03G04770, LOC_OS03G45250, LOC_OS05G13580, LOC_OS05G50710, LOC_OS05G51130, LOC_OS10G36180, LOC_OS10G41550
GO:0005992	trehalose biosynthetic process	29	2	0.07	0.00195	0.5826	P	LOC_Os08g31630, LOC_Os08g34580	LOC_OS08G31630, LOC_OS08G34580
GO:0005991	trehalose metabolic process	31	2	0.07	0.00223	0.5826	P	LOC_Os08g31630, LOC_Os08g34580	LOC_OS08G31630, LOC_OS08G34580
GO:0006952	defense response	671	6	1.52	0.00382	0.8765	P	LOC_Os01g42410, LOC_Os01g63060, LOC_Os01g66510, LOC_Os05g13580, LOC_Os05g41460, LOC_Os05g51130	LOC_OS01G42410, LOC_OS01G63060, LOC_OS01G66510, LOC_OS05G13580, LOC_OS05G41460, LOC_OS05G51130
GO:0042221	response to chemical	1731	10	3.91	0.00457	0.8765	P	LOC_Os01g42410, LOC_Os02g44870, LOC_Os03g03510, LOC_Os03g04770, LOC_Os03g45250, LOC_Os05g13580, LOC_Os05g50710, LOC_Os05g51130, LOC_Os09g27820, LOC_Os10g36180	LOC_OS01G42410, LOC_OS02G44870, LOC_OS03G03510, LOC_OS03G04770, LOC_OS03G45250, LOC_OS05G13580, LOC_OS05G50710, LOC_OS05G51130, LOC_OS09G27820, LOC_OS10G36180
GO:0030001	metal ion transport	299	4	0.68	0.00459	0.8765	P	LOC_Os01g42410, LOC_Os02g57350, LOC_Os03g03510, LOC_Os07g47350	LOC_OS01G42410, LOC_OS02G57350, LOC_OS03G03510, LOC_OS07G47350
GO:0000272	polysaccharide catabolic process	152	3	0.34	0.0049	0.9023	P	LOC_Os03g04770, LOC_Os08g34900, LOC_Os10g41550	LOC_OS03G04770, LOC_OS08G34900, LOC_OS10G41550
GO:0009251	glucan catabolic process	48	2	0.11	0.00528	0.9075	P	LOC_Os03g04770, LOC_Os10g41550	LOC_OS03G04770, LOC_OS10G41550
GO:0044247	cellular polysaccharide catabolic process	48	2	0.11	0.00528	0.9075	P	LOC_Os03g04770, LOC_Os10g41550	LOC_OS03G04770, LOC_OS10G41550
GO:0005982	starch metabolic process	52	2	0.12	0.00617	0.9958	P	LOC_Os03g04770, LOC_Os10g41550	LOC_OS03G04770, LOC_OS10G41550
GO:0006812	cation transport	520	5	1.18	0.00618	0.9958	P	LOC_Os01g42410, LOC_Os02g57350, LOC_Os03g03510, LOC_Os07g37320, LOC_Os07g47350	LOC_OS01G42410, LOC_OS02G57350, LOC_OS03G03510, LOC_OS07G37320, LOC_OS07G47350
GO:0044275	cellular carbohydrate catabolic process	61	2	0.14	0.00841	1	P	LOC_Os03g04770, LOC_Os10g41550	LOC_OS03G04770, LOC_OS10G41550
GO:0034637	cellular carbohydrate biosynthetic process	189	3	0.43	0.00893	1	P	LOC_Os08g31630, LOC_Os08g34580, LOC_Os10g41550	LOC_OS08G31630, LOC_OS08G34580, LOC_OS10G41550
GO:0044262	cellular carbohydrate metabolic process	364	4	0.82	0.0091	1	P	LOC_Os03g04770, LOC_Os08g31630, LOC_Os08g34580, LOC_Os10g41550	LOC_OS03G04770, LOC_OS08G31630, LOC_OS08G34580, LOC_OS10G41550
GO:0006813	potassium ion transport	68	2	0.15	0.01036	1	P	LOC_Os03g03510, LOC_Os07g47350	LOC_OS03G03510, LOC_OS07G47350
GO:0007568	aging	69	2	0.16	0.01066	1	P	LOC_Os09g27820, LOC_Os10g36180	LOC_OS09G27820, LOC_OS10G36180
GO:0009605	response to external stimulus	658	5	1.49	0.01599	1	P	LOC_Os01g42410, LOC_Os03g03510, LOC_Os05g13580, LOC_Os05g51130, LOC_Os09g27820	LOC_OS01G42410, LOC_OS03G03510, LOC_OS05G13580, LOC_OS05G51130, LOC_OS09G27820
GO:0033993	response to lipid	434	4	0.98	0.01645	1	P	LOC_Os02g44870, LOC_Os05g13580, LOC_Os09g27820, LOC_Os10g36180	LOC_OS02G44870, LOC_OS05G13580, LOC_OS09G27820, LOC_OS10G36180
GO:0016052	carbohydrate catabolic process	245	3	0.55	0.01789	1	P	LOC_Os03g04770, LOC_Os08g34900, LOC_Os10g41550	LOC_OS03G04770, LOC_OS08G34900, LOC_OS10G41550
GO:0071229	cellular response to acid chemical	247	3	0.56	0.01828	1	P	LOC_Os05g51130, LOC_Os09g27820, LOC_Os10g36180	LOC_OS05G51130, LOC_OS09G27820, LOC_OS10G36180
GO:0044723	single-organism carbohydrate metabolic process	690	5	1.56	0.01924	1	P	LOC_Os02g54390, LOC_Os08g31630, LOC_Os08g34580, LOC_Os10g41550, LOC_Os12g03470	LOC_OS02G54390, LOC_OS08G31630, LOC_OS08G34580, LOC_OS10G41550, LOC_OS12G03470
GO:0016051	carbohydrate biosynthetic process	258	3	0.58	0.02049	1	P	LOC_Os08g31630, LOC_Os08g34580, LOC_Os10g41550	LOC_OS08G31630, LOC_OS08G34580, LOC_OS10G41550
GO:0000302	response to reactive oxygen species	105	2	0.24	0.02357	1	P	LOC_Os01g42410, LOC_Os05g13580	LOC_OS01G42410, LOC_OS05G13580
GO:0009607	response to biotic stimulus	486	4	1.1	0.0238	1	P	LOC_Os01g42410, LOC_Os01g66510, LOC_Os05g51130, LOC_Os09g27820	LOC_OS01G42410, LOC_OS01G66510, LOC_OS05G51130, LOC_OS09G27820
GO:0015672	monovalent inorganic cation transport	276	3	0.62	0.02441	1	P	LOC_Os03g03510, LOC_Os07g37320, LOC_Os07g47350	LOC_OS03G03510, LOC_OS07G37320, LOC_OS07G47350
GO:0007165	signal transduction	1025	6	2.32	0.02698	1	P	LOC_Os01g57420, LOC_Os02g56380, LOC_Os03g03510, LOC_Os05g49140, LOC_Os05g51130, LOC_Os10g36180	LOC_OS01G57420, LOC_OS02G56380, LOC_OS03G03510, LOC_OS05G49140, LOC_OS05G51130, LOC_OS10G36180
GO:0044700	single organism signaling	1028	6	2.32	0.02732	1	P	LOC_Os01g57420, LOC_Os02g56380, LOC_Os03g03510, LOC_Os05g49140, LOC_Os05g51130, LOC_Os10g36180	LOC_OS01G57420, LOC_OS02G56380, LOC_OS03G03510, LOC_OS05G49140, LOC_OS05G51130, LOC_OS10G36180
GO:0023052	signaling	1029	6	2.33	0.02743	1	P	LOC_Os01g57420, LOC_Os02g56380, LOC_Os03g03510, LOC_Os05g49140, LOC_Os05g51130, LOC_Os10g36180	LOC_OS01G57420, LOC_OS02G56380, LOC_OS03G03510, LOC_OS05G49140, LOC_OS05G51130, LOC_OS10G36180
GO:0050794	regulation of cellular process	3410	13	7.71	0.03498	1	P	LOC_Os01g57420, LOC_Os01g60020, LOC_Os01g64790, LOC_Os02g47190, LOC_Os02g56380, LOC_Os03g03510, LOC_Os05g13580, LOC_Os05g37060, LOC_Os05g41460, LOC_Os05g49140, LOC_Os05g51130, LOC_Os09g31390, LOC_Os10g36180	LOC_OS01G57420, LOC_OS01G60020, LOC_OS01G64790, LOC_OS02G47190, LOC_OS02G56380, LOC_OS03G03510, LOC_OS05G13580, LOC_OS05G37060, LOC_OS05G41460, LOC_OS05G49140, LOC_OS05G51130, LOC_OS09G31390, LOC_OS10G36180
GO:1901701	cellular response to oxygen-containing compound	324	3	0.73	0.03672	1	P	LOC_Os05g51130, LOC_Os09g27820, LOC_Os10g36180	LOC_OS05G51130, LOC_OS09G27820, LOC_OS10G36180
GO:0006811	ion transport	834	5	1.89	0.03918	1	P	LOC_Os01g42410, LOC_Os02g57350, LOC_Os03g03510, LOC_Os07g37320, LOC_Os07g47350	LOC_OS01G42410, LOC_OS02G57350, LOC_OS03G03510, LOC_OS07G37320, LOC_OS07G47350
GO:0009737	response to abscisic acid	341	3	0.77	0.04172	1	P	LOC_Os02g44870, LOC_Os05g13580, LOC_Os10g36180	LOC_OS02G44870, LOC_OS05G13580, LOC_OS10G36180
GO:0010033	response to organic substance	1144	6	2.59	0.04277	1	P	LOC_Os02g44870, LOC_Os03g03510, LOC_Os05g13580, LOC_Os05g51130, LOC_Os09g27820, LOC_Os10g36180	LOC_OS02G44870, LOC_OS03G03510, LOC_OS05G13580, LOC_OS05G51130, LOC_OS09G27820, LOC_OS10G36180
GO:0050789	regulation of biological process	3930	14	8.89	0.04732	1	P	LOC_Os01g57420, LOC_Os01g60020, LOC_Os01g64790, LOC_Os02g47190, LOC_Os02g56380, LOC_Os03g03510, LOC_Os05g13580, LOC_Os05g37060, LOC_Os05g41460, LOC_Os05g49140, LOC_Os05g51130, LOC_Os08g34900, LOC_Os09g31390, LOC_Os10g36180	LOC_OS01G57420, LOC_OS01G60020, LOC_OS01G64790, LOC_OS02G47190, LOC_OS02G56380, LOC_OS03G03510, LOC_OS05G13580, LOC_OS05G37060, LOC_OS05G41460, LOC_OS05G49140, LOC_OS05G51130, LOC_OS08G34900, LOC_OS09G31390, LOC_OS10G36180
GO:0055065	metal ion homeostasis	156	2	0.35	0.04855	1	P	LOC_Os02g57350, LOC_Os03g03510	LOC_OS02G57350, LOC_OS03G03510
GO:0045087	innate immune response	160	2	0.36	0.05079	1	P	LOC_Os05g13580, LOC_Os05g51130	LOC_OS05G13580, LOC_OS05G51130
GO:1901565	organonitrogen compound catabolic process	167	2	0.38	0.05481	1	P	LOC_Os01g64110, LOC_Os05g35290	LOC_OS01G64110, LOC_OS05G35290
GO:0009057	macromolecule catabolic process	917	5	2.07	0.05495	1	P	LOC_Os01g64110, LOC_Os01g72510, LOC_Os03g04770, LOC_Os08g34900, LOC_Os10g41550	LOC_OS01G64110, LOC_OS01G72510, LOC_OS03G04770, LOC_OS08G34900, LOC_OS10G41550
GO:0005976	polysaccharide metabolic process	382	3	0.86	0.05511	1	P	LOC_Os03g04770, LOC_Os08g34900, LOC_Os10g41550	LOC_OS03G04770, LOC_OS08G34900, LOC_OS10G41550
GO:0006955	immune response	170	2	0.38	0.05656	1	P	LOC_Os05g13580, LOC_Os05g51130	LOC_OS05G13580, LOC_OS05G51130
GO:0065007	biological regulation	4429	15	10.02	0.05849	1	P	LOC_Os01g57420, LOC_Os01g60020, LOC_Os01g64790, LOC_Os02g47190, LOC_Os02g56380, LOC_Os02g57350, LOC_Os03g03510, LOC_Os05g13580, LOC_Os05g37060, LOC_Os05g41460, LOC_Os05g49140, LOC_Os05g51130, LOC_Os08g34900, LOC_Os09g31390, LOC_Os10g36180	LOC_OS01G57420, LOC_OS01G60020, LOC_OS01G64790, LOC_OS02G47190, LOC_OS02G56380, LOC_OS02G57350, LOC_OS03G03510, LOC_OS05G13580, LOC_OS05G37060, LOC_OS05G41460, LOC_OS05G49140, LOC_OS05G51130, LOC_OS08G34900, LOC_OS09G31390, LOC_OS10G36180
GO:0097305	response to alcohol	394	3	0.89	0.05937	1	P	LOC_Os02g44870, LOC_Os05g13580, LOC_Os10g36180	LOC_OS02G44870, LOC_OS05G13580, LOC_OS10G36180
GO:0007154	cell communication	1243	6	2.81	0.05967	1	P	LOC_Os01g57420, LOC_Os02g56380, LOC_Os03g03510, LOC_Os05g49140, LOC_Os05g51130, LOC_Os10g36180	LOC_OS01G57420, LOC_OS02G56380, LOC_OS03G03510, LOC_OS05G49140, LOC_OS05G51130, LOC_OS10G36180
GO:0002376	immune system process	189	2	0.43	0.06811	1	P	LOC_Os05g13580, LOC_Os05g51130	LOC_OS05G13580, LOC_OS05G51130
GO:1901575	organic substance catabolic process	1290	6	2.92	0.06894	1	P	LOC_Os01g64110, LOC_Os01g72510, LOC_Os03g04770, LOC_Os05g35290, LOC_Os08g34900, LOC_Os10g41550	LOC_OS01G64110, LOC_OS01G72510, LOC_OS03G04770, LOC_OS05G35290, LOC_OS08G34900, LOC_OS10G41550
GO:0071396	cellular response to lipid	194	2	0.44	0.07127	1	P	LOC_Os09g27820, LOC_Os10g36180	LOC_OS09G27820, LOC_OS10G36180
GO:0044249	cellular biosynthetic process	4174	14	9.44	0.07285	1	P	LOC_Os01g06560, LOC_Os01g60020, LOC_Os01g63060, LOC_Os01g64790, LOC_Os02g47190, LOC_Os02g54390, LOC_Os05g35290, LOC_Os05g37060, LOC_Os08g31630, LOC_Os08g34580, LOC_Os08g40180, LOC_Os09g27820, LOC_Os09g31390, LOC_Os10g41550	LOC_OS01G06560, LOC_OS01G60020, LOC_OS01G63060, LOC_OS01G64790, LOC_OS02G47190, LOC_OS02G54390, LOC_OS05G35290, LOC_OS05G37060, LOC_OS08G31630, LOC_OS08G34580, LOC_OS08G40180, LOC_OS09G27820, LOC_OS09G31390, LOC_OS10G41550
GO:0006073	cellular glucan metabolic process	197	2	0.45	0.07319	1	P	LOC_Os03g04770, LOC_Os10g41550	LOC_OS03G04770, LOC_OS10G41550
GO:0055080	cation homeostasis	197	2	0.45	0.07319	1	P	LOC_Os02g57350, LOC_Os03g03510	LOC_OS02G57350, LOC_OS03G03510
GO:0044042	glucan metabolic process	203	2	0.46	0.07708	1	P	LOC_Os03g04770, LOC_Os10g41550	LOC_OS03G04770, LOC_OS10G41550
GO:0043086	negative regulation of catalytic activity	208	2	0.47	0.08037	1	P	LOC_Os05g41460, LOC_Os08g34900	LOC_OS05G41460, LOC_OS08G34900
GO:0098771	inorganic ion homeostasis	208	2	0.47	0.08037	1	P	LOC_Os02g57350, LOC_Os03g03510	LOC_OS02G57350, LOC_OS03G03510
GO:0044092	negative regulation of molecular function	217	2	0.49	0.0864	1	P	LOC_Os05g41460, LOC_Os08g34900	LOC_OS05G41460, LOC_OS08G34900
GO:0043207	response to external biotic stimulus	472	3	1.07	0.0907	1	P	LOC_Os01g42410, LOC_Os05g51130, LOC_Os09g27820	LOC_OS01G42410, LOC_OS05G51130, LOC_OS09G27820
GO:0051707	response to other organism	472	3	1.07	0.0907	1	P	LOC_Os01g42410, LOC_Os05g51130, LOC_Os09g27820	LOC_OS01G42410, LOC_OS05G51130, LOC_OS09G27820
GO:0051716	cellular response to stimulus	1725	7	3.9	0.09089	1	P	LOC_Os01g57420, LOC_Os02g56380, LOC_Os03g03510, LOC_Os05g49140, LOC_Os05g51130, LOC_Os09g27820, LOC_Os10g36180	LOC_OS01G57420, LOC_OS02G56380, LOC_OS03G03510, LOC_OS05G49140, LOC_OS05G51130, LOC_OS09G27820, LOC_OS10G36180
GO:0050801	ion homeostasis	224	2	0.51	0.09118	1	P	LOC_Os02g57350, LOC_Os03g03510	LOC_OS02G57350, LOC_OS03G03510
GO:0071944	cell periphery	2399	11	5.68	0.02	1	C	LOC_Os01g42410, LOC_Os01g66510, LOC_Os02g56380, LOC_Os04g40700, LOC_Os05g13580, LOC_Os05g50710, LOC_Os06g46740, LOC_Os07g05570, LOC_Os07g37320, LOC_Os08g34900, LOC_Os12g23980	LOC_OS01G42410, LOC_OS01G66510, LOC_OS02G56380, LOC_OS04G40700, LOC_OS05G13580, LOC_OS05G50710, LOC_OS06G46740, LOC_OS07G05570, LOC_OS07G37320, LOC_OS08G34900, LOC_OS12G23980
GO:0005886	plasma membrane	1848	9	4.38	0.026	1	C	LOC_Os01g42410, LOC_Os01g66510, LOC_Os02g56380, LOC_Os04g40700, LOC_Os05g13580, LOC_Os05g50710, LOC_Os06g46740, LOC_Os07g05570, LOC_Os07g37320	LOC_OS01G42410, LOC_OS01G66510, LOC_OS02G56380, LOC_OS04G40700, LOC_OS05G13580, LOC_OS05G50710, LOC_OS06G46740, LOC_OS07G05570, LOC_OS07G37320
GO:0098805	whole membrane	539	4	1.28	0.038	1	C	LOC_Os03g25440, LOC_Os05g51130, LOC_Os07g05570, LOC_Os08g40180	LOC_OS03G25440, LOC_OS05G51130, LOC_OS07G05570, LOC_OS08G40180
GO:0098588	bounding membrane of organelle	895	5	2.12	0.058	1	C	LOC_Os02g54390, LOC_Os03g25440, LOC_Os05g51130, LOC_Os07g05570, LOC_Os08g40180	LOC_OS02G54390, LOC_OS03G25440, LOC_OS05G51130, LOC_OS07G05570, LOC_OS08G40180
GO:0005576	extracellular region	718	4	1.7	0.088	1	C	LOC_Os01g64110, LOC_Os03g59330, LOC_Os05g50710, LOC_Os08g34900	LOC_OS01G64110, LOC_OS03G59330, LOC_OS05G50710, LOC_OS08G34900
GO:0016161	beta-amylase activity	11	2	0.02	0.0002	0.509	F	LOC_Os03g04770, LOC_Os10g41550	LOC_OS03G04770, LOC_OS10G41550
GO:0016160	amylase activity	20	2	0.04	0.00069	0.8229	F	LOC_Os03g04770, LOC_Os10g41550	LOC_OS03G04770, LOC_OS10G41550
GO:0004553	hydrolase activity, hydrolyzing O-glycosyl compounds	445	5	0.86	0.00169	0.8229	F	LOC_Os01g64110, LOC_Os03g04770, LOC_Os03g59330, LOC_Os10g41550, LOC_Os12g03470	LOC_OS01G64110, LOC_OS03G04770, LOC_OS03G59330, LOC_OS10G41550, LOC_OS12G03470
GO:0016798	hydrolase activity, acting on glycosyl bonds	523	5	1.02	0.0034	1	F	LOC_Os01g64110, LOC_Os03g04770, LOC_Os03g59330, LOC_Os10g41550, LOC_Os12g03470	LOC_OS01G64110, LOC_OS03G04770, LOC_OS03G59330, LOC_OS10G41550, LOC_OS12G03470
GO:0005509	calcium ion binding	342	4	0.66	0.00437	1	F	LOC_Os05g13580, LOC_Os07g48340, LOC_Os10g09850, LOC_Os12g35610	LOC_OS05G13580, LOC_OS07G48340, LOC_OS10G09850, LOC_OS12G35610
GO:0005516	calmodulin binding	115	2	0.22	0.0211	1	F	LOC_Os01g66510, LOC_Os11g44680	LOC_OS01G66510, LOC_OS11G44680
GO:0051213	dioxygenase activity	140	2	0.27	0.03037	1	F	LOC_Os03g45250, LOC_Os09g27820	LOC_OS03G45250, LOC_OS09G27820
GO:0004857	enzyme inhibitor activity	204	2	0.4	0.05979	1	F	LOC_Os05g41460, LOC_Os08g34900	LOC_OS05G41460, LOC_OS08G34900
GO:0003677	DNA binding	2303	8	4.48	0.07473	1	F	LOC_Os01g06560, LOC_Os01g60020, LOC_Os01g64790, LOC_Os01g72510, LOC_Os02g47190, LOC_Os05g37060, LOC_Os05g45020, LOC_Os09g31390	LOC_OS01G06560, LOC_OS01G60020, LOC_OS01G64790, LOC_OS01G72510, LOC_OS02G47190, LOC_OS05G37060, LOC_OS05G45020, LOC_OS09G31390
